# Supplementary material for: 2-Amino-4-(4-hy­droxy-3,5-dimeth­oxy­phen­yl)-6-phenyl­nicotinonitrile
Source: Acta Crystallogr Sect E Struct Rep Online. 2010 Oct 9;66(Pt 11):o2746. doi: 10.1107/S1600536810039127 (PMC3009024; doi:10.1107/S1600536810039127)
Supplement: Supplementary file 1 [file e-66-o2746-sup1.cif]

##############################################################################
###                                                                        ###
###        Electronic paper (Acta Crystallographica Section E)             ###
###                                                                        ###
##############################################################################
#                                                                            #
# This CIF contains the data in a paper accepted for publication in Acta     #
# Crystallographica Section E. It conforms to the requirements of Notes      #
# for Authors for Section E, and has been peer reviewed under the auspices   #
# of the IUCr Commission on Journals.                                        #
#                                                                            #
# Full details of the Crystallographic Information File format               #
# are given in the paper "The Crystallographic Information File (CIF):       #
# a New Standard Archive File for Crystallography" by S. R. Hall, F. H.      #
# Allen and I. D. Brown [Acta Cryst. (1991), A47, 655-685].                  #
#                                                                            #
# The current version of the core CIF dictionary is obtainable from          #
# ftp://ftp.iucr.org/pub/cif_core.dic. The current version number is 2.4.    #
#                                                                            #
# Software is freely available for graphical display of the structure(s) in  #
# this CIF.  For information consult the CIF home page http://www.iucr.org/  #
# cif/home.html                                                              #
#                                                                            #
# This file may be used for bona fide research purposes within the           #
# scientific community so long as proper attribution is given to the journal # 
# article from which it was obtained.                                        #
#                                                                            #
##############################################################################
                                             
data_I
_audit_creation_method     SHELXL-97
_chemical_name_systematic
;
2-Amino-4-(4-hydroxy-3,5-dimethoxyphenyl)-6-phenylnicotinonitrile
;
_chemical_name_common     ?
_chemical_formula_moiety     'C20 H17 N3 O3'
_chemical_formula_sum     'C20 H17 N3 O3'
_chemical_formula_iupac     'C20 H17 N3 O3'
_chemical_formula_weight     347.37
_chemical_melting_point     ?
_symmetry_cell_setting     triclinic
_symmetry_space_group_name_H-M     'P -1'
_symmetry_space_group_name_Hall     '-P 1'
loop_
    _symmetry_equiv_pos_as_xyz
    'x, y, z'
    '-x, -y, -z'
_cell_length_a     8.1320(16)
_cell_length_b     10.497(2)
_cell_length_c     10.914(2)
_cell_angle_alpha     77.28(3)
_cell_angle_beta     68.36(3)
_cell_angle_gamma     84.66(3)
_cell_volume     844.6(3)
_cell_formula_units_Z     2
_cell_measurement_reflns_used     25
_cell_measurement_theta_min     9
_cell_measurement_theta_max     12
_cell_measurement_temperature     293(2)
_exptl_crystal_description     block
_exptl_crystal_colour     colourless
_exptl_crystal_size_max     0.20
_exptl_crystal_size_mid     0.10
_exptl_crystal_size_min     0.10
_exptl_crystal_density_diffrn     1.366
_exptl_crystal_density_meas     ?
_exptl_crystal_density_method     'not measured'
_exptl_crystal_F_000     364
_exptl_absorpt_coefficient_mu     0.094
_exptl_absorpt_correction_type     psi-scan
_exptl_absorpt_process_details
;
(semi-empirical; North <i>et al.</i>, 1968)
;
_exptl_absorpt_correction_T_min     0.9814
_exptl_absorpt_correction_T_max     0.9907
_exptl_special_details
;
;
_diffrn_ambient_temperature     293(2)
_diffrn_radiation_type     MoK\a
_diffrn_radiation_wavelength     0.71073
_diffrn_radiation_source     'fine-focus sealed tube'
_diffrn_radiation_monochromator     graphite
_diffrn_measurement_device_type     'Enraf--Nonius CAD-4 four-circle'
_diffrn_measurement_method     '\w/2\q scans'
_diffrn_detector_area_resol_mean     ?
_diffrn_reflns_number     3294
_diffrn_reflns_av_R_equivalents     0.0312
_diffrn_reflns_av_sigmaI/netI     0.0600
_diffrn_reflns_theta_min     1.99
_diffrn_reflns_theta_max     25.27
_diffrn_reflns_theta_full     25.27
_diffrn_measured_fraction_theta_max     1.000
_diffrn_measured_fraction_theta_full     1.000
_diffrn_reflns_limit_h_min     0
_diffrn_reflns_limit_h_max     9
_diffrn_reflns_limit_k_min     -12
_diffrn_reflns_limit_k_max     12
_diffrn_reflns_limit_l_min     -12
_diffrn_reflns_limit_l_max     13
_diffrn_standards_number     3
_diffrn_standards_interval_count     200
_diffrn_standards_interval_time     ?
_diffrn_standards_decay_%     1
_refine_special_details
;
Refinement of <i>F</i>^2^ against ALL reflections. The weighted <i>R</i>-factor
<i>wR</i> and goodness of fit <i>S</i> are based on <i>F</i>^2^, conventional
<i>R</i>-factors <i>R</i> are based on <i>F</i>, with <i>F</i> set to zero for
negative <i>F</i>^2^. The threshold expression of <i>F</i>^2^ >
\s(<i>F</i>^2^) is used only for calculating <i>R</i>-factors(gt) <i>etc</i>.
and is not relevant to the choice of reflections for refinement.
<i>R</i>-factors based on <i>F</i>^2^ are statistically about twice as large
as those based on <i>F</i>, and <i>R</i>- factors based on ALL data will be
even larger.
;
_reflns_number_total     3058
_reflns_number_gt     1776
_reflns_threshold_expression     I>2\s(I)
_refine_ls_structure_factor_coef     Fsqd
_refine_ls_matrix_type     full
_refine_ls_R_factor_all     0.1195
_refine_ls_R_factor_gt     0.0689
_refine_ls_wR_factor_gt     0.1478
_refine_ls_wR_factor_ref     0.1688
_refine_ls_goodness_of_fit_ref     1.009
_refine_ls_restrained_S_all     1.009
_refine_ls_number_reflns     3058
_refine_ls_number_parameters     235
_refine_ls_number_restraints     0
_refine_ls_hydrogen_treatment     constr
_refine_ls_weighting_scheme     calc
_refine_ls_weighting_details
            'calc w=1/[\s^2^(Fo^2^)+(0.060P)^2^+0.50P] where P=(Fo^2^+2Fc^2^)/3'
_atom_sites_solution_hydrogens     geom
_atom_sites_solution_primary     direct
_atom_sites_solution_secondary     difmap
_refine_ls_shift/su_max     0.000
_refine_ls_shift/su_mean     0.000
_refine_diff_density_max     0.371
_refine_diff_density_min     -0.253
_refine_ls_extinction_method     none
_refine_ls_extinction_coef     ?
loop_
    _atom_type_symbol
    _atom_type_description
    _atom_type_scat_dispersion_real
    _atom_type_scat_dispersion_imag
    _atom_type_scat_source
    'C' 'C' 0.0033 0.0016
                         'International Tables Vol C Tables 4.2.6.8 and 6.1.1.4'
    'H' 'H' 0.0000 0.0000
                         'International Tables Vol C Tables 4.2.6.8 and 6.1.1.4'
    'N' 'N' 0.0061 0.0033
                         'International Tables Vol C Tables 4.2.6.8 and 6.1.1.4'
    'O' 'O' 0.0106 0.0060
                         'International Tables Vol C Tables 4.2.6.8 and 6.1.1.4'
_computing_data_collection     'SMART (Bruker, 2004)'
_computing_cell_refinement     'SMART (Bruker, 2004)'
_computing_data_reduction     'SAINT-Plus (Bruker, 2004)'
_computing_structure_solution     'SHELXS97 (Sheldrick, 2008)'
_computing_structure_refinement     'SHELXL97 (Sheldrick, 2008)'
_computing_molecular_graphics     'SHELXTL (Sheldrick, 2008)'
_computing_publication_material     'SHELXTL (Sheldrick, 2008)'
loop_
    _atom_site_type_symbol
    _atom_site_label
    _atom_site_fract_x
    _atom_site_fract_y
    _atom_site_fract_z
    _atom_site_U_iso_or_equiv
    _atom_site_thermal_displace_type
    _atom_site_calc_flag
    _atom_site_refinement_flags
    _atom_site_occupancy
    O O1 0.2727(5) -0.1198(2) 1.0345(3) 0.0793(13) Uani . . 1.000
    O O2 0.2820(4) -0.0923(2) 0.5979(3) 0.0590(10) Uani . . 1.000
    O O3 0.2628(3) -0.2323(2) 0.8421(2) 0.0535(9) Uani . . 1.000
    N N1 0.4176(4) 0.5786(2) 0.6850(3) 0.0442(10) Uani . . 1.000
    N N2 0.2265(4) 0.6279(3) 0.5721(3) 0.0598(11) Uani . . 1.000
    N N3 0.0259(5) 0.3444(3) 0.5868(4) 0.0697(14) Uani . . 1.000
    C C1 0.6885(5) 0.6715(3) 0.7396(4) 0.0529(12) Uani . . 1.000
    C C2 0.8049(5) 0.7227(4) 0.7807(4) 0.0641(16) Uani . . 1.000
    C C3 0.8678(5) 0.6491(4) 0.8747(4) 0.0630(16) Uani . . 1.000
    C C4 0.8153(5) 0.5217(4) 0.9273(4) 0.0600(14) Uani . . 1.000
    C C5 0.6991(5) 0.4705(3) 0.8868(4) 0.0512(11) Uani . . 1.000
    C C6 0.6330(4) 0.5439(3) 0.7930(3) 0.0433(11) Uani . . 1.000
    C C7 0.5053(4) 0.4907(3) 0.7504(3) 0.0413(11) Uani . . 1.000
    C C8 0.4765(5) 0.3580(3) 0.7747(3) 0.0459(11) Uani . . 1.000
    C C9 0.3556(4) 0.3108(3) 0.7332(3) 0.0429(11) Uani . . 1.000
    C C10 0.2667(4) 0.4028(3) 0.6648(3) 0.0436(11) Uani . . 1.000
    C C11 0.3040(4) 0.5356(3) 0.6404(3) 0.0423(11) Uani . . 1.000
    C C12 0.3250(4) 0.1688(3) 0.7618(4) 0.0453(11) Uani . . 1.000
    C C13 0.3115(5) 0.0937(3) 0.8868(4) 0.0528(14) Uani . . 1.000
    C C14 0.2894(5) -0.0402(3) 0.9136(4) 0.0496(11) Uani . . 1.000
    C C15 0.2843(4) -0.1017(3) 0.8137(3) 0.0395(11) Uani . . 1.000
    C C16 0.2939(4) -0.0246(3) 0.6902(3) 0.0428(11) Uani . . 1.000
    C C17 0.3166(4) 0.1081(3) 0.6633(3) 0.0438(11) Uani . . 1.000
    C C18 0.1322(5) 0.3671(3) 0.6226(4) 0.0477(11) Uani . . 1.000
    C C19 0.2036(7) -0.0690(5) 1.1506(5) 0.096(2) Uani . . 1.000
    C C20 0.2425(5) -0.0191(4) 0.4867(4) 0.0641(16) Uani . . 1.000
    H H1B 0.64720 0.72290 0.67560 0.0630 Uiso calc R 1.000
    H H2A 0.25100 0.70880 0.55940 0.0720 Uiso calc R 1.000
    H H2B 0.15250 0.60600 0.54110 0.0720 Uiso calc R 1.000
    H H2C 0.84120 0.80870 0.74410 0.0770 Uiso calc R 1.000
    H H3A 0.94520 0.68490 0.90260 0.0750 Uiso calc R 1.000
    H H3B 0.25970 -0.26200 0.91900 0.0800 Uiso calc R 1.000
    H H4A 0.85840 0.47030 0.99020 0.0720 Uiso calc R 1.000
    H H5A 0.66400 0.38430 0.92330 0.0620 Uiso calc R 1.000
    H H8A 0.53890 0.29950 0.81940 0.0550 Uiso calc R 1.000
    H H13A 0.31720 0.13370 0.95320 0.0640 Uiso calc R 1.000
    H H17A 0.32640 0.15730 0.57890 0.0520 Uiso calc R 1.000
    H H19A 0.20010 -0.13640 1.22690 0.1430 Uiso calc R 1.000
    H H19B 0.08590 -0.03610 1.16140 0.1430 Uiso calc R 1.000
    H H19C 0.27690 0.00070 1.14390 0.1430 Uiso calc R 1.000
    H H20A 0.23850 -0.07660 0.43050 0.0970 Uiso calc R 1.000
    H H20B 0.33230 0.04490 0.43580 0.0970 Uiso calc R 1.000
    H H20C 0.12980 0.02400 0.51810 0.0970 Uiso calc R 1.000
loop_
    _atom_site_aniso_label
    _atom_site_aniso_U_11
    _atom_site_aniso_U_22
    _atom_site_aniso_U_33
    _atom_site_aniso_U_12
    _atom_site_aniso_U_13
    _atom_site_aniso_U_23
    O1 0.144(3) 0.0382(15) 0.0645(19) 0.0084(16) -0.051(2) -0.0079(13)
    O2 0.092(2) 0.0321(13) 0.0648(17) -0.0016(13) -0.0419(16) -0.0090(12)
    O3 0.0714(17) 0.0284(12) 0.0605(16) -0.0096(11) -0.0277(14) 0.0025(11)
    N1 0.0520(18) 0.0311(14) 0.0546(18) -0.0009(12) -0.0285(15) -0.0023(13)
    N2 0.078(2) 0.0320(16) 0.088(2) -0.0033(15) -0.057(2) -0.0006(15)
    N3 0.079(2) 0.055(2) 0.098(3) -0.0013(17) -0.060(2) -0.0120(19)
    C1 0.059(2) 0.043(2) 0.061(2) -0.0062(17) -0.033(2) 0.0034(17)
    C2 0.069(3) 0.042(2) 0.086(3) -0.0160(19) -0.038(2) 0.002(2)
    C3 0.054(2) 0.062(3) 0.083(3) -0.015(2) -0.036(2) -0.009(2)
    C4 0.055(2) 0.057(2) 0.075(3) -0.0006(19) -0.040(2) 0.002(2)
    C5 0.056(2) 0.0345(18) 0.067(2) -0.0051(16) -0.032(2) 0.0010(17)
    C6 0.040(2) 0.0341(17) 0.056(2) -0.0037(15) -0.0184(17) -0.0061(16)
    C7 0.047(2) 0.0307(17) 0.048(2) 0.0006(15) -0.0227(17) -0.0021(15)
    C8 0.053(2) 0.0314(17) 0.061(2) 0.0061(15) -0.0336(19) -0.0043(16)
    C9 0.053(2) 0.0290(17) 0.051(2) 0.0014(15) -0.0240(18) -0.0082(15)
    C10 0.049(2) 0.0335(17) 0.053(2) -0.0024(15) -0.0237(18) -0.0080(15)
    C11 0.048(2) 0.0345(18) 0.049(2) 0.0027(15) -0.0250(18) -0.0056(15)
    C12 0.049(2) 0.0311(17) 0.061(2) 0.0032(15) -0.0280(19) -0.0067(16)
    C13 0.069(3) 0.0368(19) 0.063(2) 0.0020(17) -0.037(2) -0.0086(17)
    C14 0.064(2) 0.0323(18) 0.056(2) 0.0017(16) -0.030(2) -0.0019(17)
    C15 0.0369(19) 0.0266(16) 0.051(2) -0.0017(13) -0.0140(16) -0.0021(15)
    C16 0.043(2) 0.0313(17) 0.055(2) 0.0010(14) -0.0181(17) -0.0102(16)
    C17 0.050(2) 0.0322(17) 0.051(2) -0.0021(15) -0.0241(18) -0.0011(15)
    C18 0.060(2) 0.0331(18) 0.058(2) 0.0024(16) -0.032(2) -0.0077(16)
    C19 0.113(4) 0.086(4) 0.071(3) 0.020(3) -0.026(3) -0.001(3)
    C20 0.077(3) 0.057(2) 0.075(3) 0.000(2) -0.048(2) -0.011(2)
_geom_special_details
;
 Bond distances, angles etc. have been calculated using the
 rounded fractional coordinates. All su's are estimated
 from the variances of the (full) variance-covariance matrix.
 The cell esds are taken into account in the estimation of
 distances, angles and torsion angles
;
loop_
    _geom_bond_atom_site_label_1
    _geom_bond_atom_site_label_2
    _geom_bond_site_symmetry_1
    _geom_bond_site_symmetry_2
    _geom_bond_distance
    _geom_bond_publ_flag
    O1 C14 . . 1.364(5) no
    O1 C19 . . 1.387(6) no
    O2 C16 . . 1.389(4) no
    O2 C20 . . 1.413(5) no
    O3 C15 . . 1.350(4) no
    O3 H3B . . 0.8200 no
    N1 C7 . . 1.354(4) no
    N1 C11 . . 1.342(5) no
    N2 C11 . . 1.344(5) no
    N3 C18 . . 1.134(6) no
    N2 H2B . . 0.8600 no
    N2 H2A . . 0.8600 no
    C1 C2 . . 1.378(6) no
    C1 C6 . . 1.383(5) no
    C2 C3 . . 1.370(6) no
    C3 C4 . . 1.374(6) no
    C4 C5 . . 1.373(6) no
    C5 C6 . . 1.383(5) no
    C6 C7 . . 1.478(5) no
    C7 C8 . . 1.385(5) no
    C8 C9 . . 1.391(5) no
    C9 C10 . . 1.401(5) no
    C9 C12 . . 1.479(5) no
    C10 C11 . . 1.401(5) no
    C10 C18 . . 1.440(5) no
    C12 C17 . . 1.389(5) no
    C12 C13 . . 1.388(5) no
    C13 C14 . . 1.386(5) no
    C14 C15 . . 1.398(5) no
    C15 C16 . . 1.390(4) no
    C16 C17 . . 1.374(5) no
    C1 H1B . . 0.9300 no
    C2 H2C . . 0.9300 no
    C3 H3A . . 0.9300 no
    C4 H4A . . 0.9300 no
    C5 H5A . . 0.9300 no
    C8 H8A . . 0.9300 no
    C13 H13A . . 0.9300 no
    C17 H17A . . 0.9300 no
    C19 H19A . . 0.9600 no
    C19 H19B . . 0.9600 no
    C19 H19C . . 0.9600 no
    C20 H20A . . 0.9600 no
    C20 H20B . . 0.9600 no
    C20 H20C . . 0.9600 no
loop_
    _geom_angle_atom_site_label_1
    _geom_angle_atom_site_label_2
    _geom_angle_atom_site_label_3
    _geom_angle_site_symmetry_1
    _geom_angle_site_symmetry_2
    _geom_angle_site_symmetry_3
    _geom_angle
    _geom_angle_publ_flag
    C14 O1 C19 . . . 119.3(3) no
    C16 O2 C20 . . . 117.4(3) no
    C15 O3 H3B . . . 109.00 no
    C7 N1 C11 . . . 119.1(3) no
    C11 N2 H2B . . . 120.00 no
    H2A N2 H2B . . . 120.00 no
    C11 N2 H2A . . . 120.00 no
    C2 C1 C6 . . . 120.3(4) no
    C1 C2 C3 . . . 121.1(4) no
    C2 C3 C4 . . . 119.2(4) no
    C3 C4 C5 . . . 119.9(4) no
    C4 C5 C6 . . . 121.7(3) no
    C5 C6 C7 . . . 122.2(3) no
    C1 C6 C5 . . . 117.9(3) no
    C1 C6 C7 . . . 119.9(3) no
    C6 C7 C8 . . . 122.3(3) no
    N1 C7 C8 . . . 121.2(3) no
    N1 C7 C6 . . . 116.5(3) no
    C7 C8 C9 . . . 121.0(3) no
    C8 C9 C10 . . . 117.2(3) no
    C8 C9 C12 . . . 120.1(3) no
    C10 C9 C12 . . . 122.7(3) no
    C9 C10 C11 . . . 119.3(3) no
    C9 C10 C18 . . . 122.6(3) no
    C11 C10 C18 . . . 118.0(3) no
    N1 C11 C10 . . . 122.1(3) no
    N2 C11 C10 . . . 122.0(3) no
    N1 C11 N2 . . . 115.9(3) no
    C13 C12 C17 . . . 119.2(3) no
    C9 C12 C13 . . . 119.9(3) no
    C9 C12 C17 . . . 120.9(3) no
    C12 C13 C14 . . . 120.6(3) no
    O1 C14 C15 . . . 116.0(3) no
    C13 C14 C15 . . . 120.2(3) no
    O1 C14 C13 . . . 123.8(3) no
    O3 C15 C14 . . . 119.2(3) no
    O3 C15 C16 . . . 122.4(3) no
    C14 C15 C16 . . . 118.3(3) no
    O2 C16 C15 . . . 114.9(3) no
    C15 C16 C17 . . . 121.4(3) no
    O2 C16 C17 . . . 123.7(3) no
    C12 C17 C16 . . . 120.1(3) no
    N3 C18 C10 . . . 177.1(4) no
    C2 C1 H1B . . . 120.00 no
    C6 C1 H1B . . . 120.00 no
    C1 C2 H2C . . . 119.00 no
    C3 C2 H2C . . . 119.00 no
    C2 C3 H3A . . . 120.00 no
    C4 C3 H3A . . . 120.00 no
    C3 C4 H4A . . . 120.00 no
    C5 C4 H4A . . . 120.00 no
    C4 C5 H5A . . . 119.00 no
    C6 C5 H5A . . . 119.00 no
    C7 C8 H8A . . . 120.00 no
    C9 C8 H8A . . . 119.00 no
    C12 C13 H13A . . . 120.00 no
    C14 C13 H13A . . . 120.00 no
    C12 C17 H17A . . . 120.00 no
    C16 C17 H17A . . . 120.00 no
    O1 C19 H19A . . . 109.00 no
    O1 C19 H19B . . . 109.00 no
    O1 C19 H19C . . . 109.00 no
    H19A C19 H19B . . . 109.00 no
    H19A C19 H19C . . . 109.00 no
    H19B C19 H19C . . . 109.00 no
    O2 C20 H20A . . . 109.00 no
    O2 C20 H20B . . . 110.00 no
    O2 C20 H20C . . . 110.00 no
    H20A C20 H20B . . . 109.00 no
    H20A C20 H20C . . . 109.00 no
    H20B C20 H20C . . . 109.00 no
loop_
    _geom_torsion_atom_site_label_1
    _geom_torsion_atom_site_label_2
    _geom_torsion_atom_site_label_3
    _geom_torsion_atom_site_label_4
    _geom_torsion_site_symmetry_1
    _geom_torsion_site_symmetry_2
    _geom_torsion_site_symmetry_3
    _geom_torsion_site_symmetry_4
    _geom_torsion
    _geom_torsion_publ_flag
    C19 O1 C14 C13 . . . . 27.2(7) no
    C19 O1 C14 C15 . . . . -153.2(4) no
    C20 O2 C16 C15 . . . . 163.1(3) no
    C20 O2 C16 C17 . . . . -18.0(5) no
    C11 N1 C7 C6 . . . . 178.0(3) no
    C11 N1 C7 C8 . . . . -1.6(5) no
    C7 N1 C11 N2 . . . . -177.7(3) no
    C7 N1 C11 C10 . . . . 3.1(5) no
    C6 C1 C2 C3 . . . . -0.1(6) no
    C2 C1 C6 C5 . . . . -0.6(5) no
    C2 C1 C6 C7 . . . . 178.7(3) no
    C1 C2 C3 C4 . . . . 0.8(6) no
    C2 C3 C4 C5 . . . . -1.0(6) no
    C3 C4 C5 C6 . . . . 0.3(6) no
    C4 C5 C6 C1 . . . . 0.5(6) no
    C4 C5 C6 C7 . . . . -178.9(3) no
    C1 C6 C7 N1 . . . . -15.1(5) no
    C1 C6 C7 C8 . . . . 164.5(3) no
    C5 C6 C7 N1 . . . . 164.2(3) no
    C5 C6 C7 C8 . . . . -16.2(5) no
    N1 C7 C8 C9 . . . . -0.3(5) no
    C6 C7 C8 C9 . . . . -179.9(3) no
    C7 C8 C9 C10 . . . . 0.8(5) no
    C7 C8 C9 C12 . . . . -179.2(3) no
    C8 C9 C10 C11 . . . . 0.7(4) no
    C8 C9 C10 C18 . . . . -176.8(3) no
    C12 C9 C10 C11 . . . . -179.4(3) no
    C12 C9 C10 C18 . . . . 3.1(5) no
    C8 C9 C12 C13 . . . . 42.3(5) no
    C8 C9 C12 C17 . . . . -135.1(4) no
    C10 C9 C12 C13 . . . . -137.6(4) no
    C10 C9 C12 C17 . . . . 45.0(5) no
    C9 C10 C11 N1 . . . . -2.6(5) no
    C9 C10 C11 N2 . . . . 178.1(3) no
    C18 C10 C11 N1 . . . . 175.0(3) no
    C18 C10 C11 N2 . . . . -4.3(5) no
    C9 C12 C13 C14 . . . . -177.6(4) no
    C17 C12 C13 C14 . . . . -0.2(6) no
    C9 C12 C17 C16 . . . . 177.9(3) no
    C13 C12 C17 C16 . . . . 0.5(5) no
    C12 C13 C14 O1 . . . . -179.1(4) no
    C12 C13 C14 C15 . . . . 1.4(6) no
    O1 C14 C15 O3 . . . . 0.4(5) no
    O1 C14 C15 C16 . . . . 177.6(4) no
    C13 C14 C15 O3 . . . . 179.9(4) no
    C13 C14 C15 C16 . . . . -2.8(6) no
    O3 C15 C16 O2 . . . . -0.8(5) no
    O3 C15 C16 C17 . . . . -179.7(3) no
    C14 C15 C16 O2 . . . . -177.9(3) no
    C14 C15 C16 C17 . . . . 3.2(5) no
    O2 C16 C17 C12 . . . . 179.2(3) no
    C15 C16 C17 C12 . . . . -2.0(5) no
loop_
    _geom_hbond_atom_site_label_D
    _geom_hbond_atom_site_label_H
    _geom_hbond_atom_site_label_A
    _geom_hbond_site_symmetry_A
    _geom_hbond_distance_DH
    _geom_hbond_distance_HA
    _geom_hbond_distance_DA
    _geom_hbond_angle_DHA
    _geom_hbond_publ_flag
    N2 H2A O2 1_565 0.86 2.27 3.101(4) 162 yes
    N2 H2B N3 2_566 0.86 2.31 3.098(5) 152 yes
    O3 H3B O1 . 0.82 2.19 2.654(4) 116 no
    C1 H1B N1 . 0.93 2.47 2.790(5) 100 no
data_global
_journal_date_recd_electronic     2010-09-15
_journal_date_accepted     2010-09-30
_journal_name_full     'Acta Crystallographica, Section E'
_journal_year     2010
_journal_volume     66
_journal_issue     11
_journal_page_first     o2746
_journal_page_last     o2746
_journal_paper_category     QO
_journal_coeditor_code     ZS2068
_publ_contact_author_name     'Professor Yong-Hong Zhou'
_publ_contact_author_address
;
Institute of Chemical Industry of Forest Products
Chinese Academy of Forestry
Nanjing, 210042,
People's Republic of China
;
_publ_contact_author_email     yhzhou1966@yahoo.com.cn
_publ_contact_author_fax     '+86-25-85482777'
_publ_contact_author_phone     '+86-25-85482520'
_publ_section_title
;
2-Amino-4-(4-hydroxy-3,5-dimethoxyphenyl)-6-phenylnicotinonitrile
;
loop_
    _publ_author_name
    _publ_author_address
    'Xiao-Hui Yang'
;
Institute of Chemical Industry of Forest Products
Chinese Academy of Forestry
Nanjing 210042,
People's Republic of China
;
    'Yong-Hong Zhou'
;
Institute of Chemical Industry of Forest Products
Chinese Academy of Forestry
Nanjing 210042,
People's Republic of China
;
    'Li-Hong Hu'
;
Institute of Chemical Industry of Forest Products
Chinese Academy of Forestry
Nanjing 210042,
People's Republic of China
;
    'Hong-Jun Liu'
;
Institute of Chemical Industry of Forest Products
Chinese Academy of Forestry
Nanjing 210042,
People's Republic of China
;
