# Supplementary material for: 2-Amino-4-(4-hy­droxy-3,5-dimeth­oxy­phen­yl)-6-phenyl­nicotinonitrile
Source: Acta Crystallogr Sect E Struct Rep Online. 2010 Oct 9;66(Pt 11):o2746. doi: 10.1107/S1600536810039127 (PMC3009024; doi:10.1107/S1600536810039127)
Supplement: Supplementary file 2 [file e-66-o2746-Isup2.hkl]

# 
# h,k,l, Fc-squared, Fo-squared, sigma(Fo-squared) and status flag 
# 
data_I
_shelx_title ' X in P-1' 
_shelx_refln_list_code          4 
_shelx_F_calc_maximum      125.71 
_exptl_crystal_F_000       364.00 
_reflns_d_resolution_high  0.8324 
 
loop_ 
 _symmetry_equiv_pos_as_xyz 
 'x, y, z' 
 '-x, -y, -z' 
 
_cell_length_a     8.1320 
_cell_length_b    10.4970 
_cell_length_c    10.9140 
_cell_angle_alpha  77.280 
_cell_angle_beta   68.360 
_cell_angle_gamma  84.660 
 
_shelx_F_squared_multiplier     1.000 
 
loop_ 
 _refln_index_h 
 _refln_index_k 
 _refln_index_l 
 _refln_F_squared_calc 
 _refln_F_squared_meas 
 _refln_F_squared_sigma 
 _refln_observed_status 
   1   0   0     2003.87     2224.79     13.14 o 
   2   0   0    14155.61    13543.97    185.65 o 
   3   0   0     1238.14     1304.30     17.07 o 
   4   0   0      661.90      584.47     13.73 o 
   5   0   0      569.54      564.93     16.29 o 
   6   0   0       54.56       67.53      7.64 o 
   7   0   0       55.51       60.60      8.06 o 
   8   0   0        2.56        1.60      6.25 o 
   9   0   0        5.36       10.41      6.02 o 
  -9   1   0        4.05        0.00      7.32 o 
  -8   1   0       46.61       48.79      9.00 o 
  -7   1   0      120.89       99.30     10.45 o 
  -6   1   0       11.13        4.36      4.51 o 
  -5   1   0      763.32      713.40     17.89 o 
  -4   1   0      394.37      343.00     10.57 o 
  -3   1   0     3058.66     2949.25     25.68 o 
  -2   1   0     2518.48     2631.49     20.08 o 
  -1   1   0      129.99      141.60      3.63 o 
   0   1   0      326.84      347.96      3.37 o 
   1   1   0        3.64        7.18      1.53 o 
   2   1   0     2847.98     3041.30     21.40 o 
   3   1   0       12.14       12.05      2.07 o 
   4   1   0       48.89       42.06      4.21 o 
   5   1   0       59.20       59.38      5.53 o 
   6   1   0       36.10       32.74      6.09 o 
   7   1   0        8.45       14.58      5.14 o 
   8   1   0        0.06        5.39      5.39 o 
   9   1   0        1.10        4.49      6.27 o 
  -8   2   0       20.02       26.41      6.34 o 
  -7   2   0       38.75       21.00      7.18 o 
  -6   2   0       27.11       32.72      5.30 o 
  -5   2   0      189.03      171.62      9.37 o 
  -4   2   0        6.39        7.33      2.56 o 
  -3   2   0      271.58      274.19      8.30 o 
  -2   2   0     1673.00     1711.03     17.42 o 
  -1   2   0     4913.65     4249.88    100.60 o 
   0   2   0     2854.36     2559.62     12.43 o 
   1   2   0      523.49      581.35      8.77 o 
   2   2   0       10.54        6.57      1.66 o 
   3   2   0       27.71       30.98      3.06 o 
   4   2   0      137.70      148.45      7.13 o 
   5   2   0       14.14       18.99      4.04 o 
   6   2   0       18.25       19.41      4.32 o 
   7   2   0        0.22        4.24      4.24 o 
   8   2   0        2.27        2.14      5.72 o 
  -8   3   0        0.26        5.43      5.59 o 
  -7   3   0        1.27        8.94      3.94 o 
  -6   3   0        7.21        8.86      3.52 o 
  -5   3   0        3.71        5.05      3.07 o 
  -4   3   0       13.16       10.70      2.38 o 
  -3   3   0       31.23       38.91      3.93 o 
  -2   3   0      183.65      193.14      6.75 o 
  -1   3   0       43.38       51.13      3.52 o 
   0   3   0      470.85      443.83      6.36 o 
   1   3   0     3016.60     2961.97     22.97 o 
   2   3   0        2.49        1.21      1.70 o 
   3   3   0      414.98      389.02     10.22 o 
   4   3   0        2.81        3.23      1.84 o 
   5   3   0       88.89       83.98      6.31 o 
   6   3   0       12.91        9.86      3.70 o 
   7   3   0        7.42        5.81      4.89 o 
   8   3   0       24.71       26.04      5.52 o 
  -8   4   0        0.98        3.22      4.63 o 
  -7   4   0        1.35        3.42      5.29 o 
  -6   4   0        0.30        7.33      3.13 o 
  -5   4   0        1.46        3.22      2.32 o 
  -4   4   0        3.41        0.37      2.88 o 
  -3   4   0      107.34      118.05      6.71 o 
  -2   4   0        2.58        0.54      2.14 o 
  -1   4   0       79.04       88.08      5.21 o 
   0   4   0      676.07      743.65      9.47 o 
   1   4   0        1.31        6.11      1.89 o 
   2   4   0       28.41       17.20      4.28 o 
   3   4   0      595.26      612.38     13.72 o 
   4   4   0        9.51        5.30      2.75 o 
   5   4   0       59.71       63.48      5.84 o 
   6   4   0        1.93        0.45      3.47 o 
   7   4   0       54.77       56.81      7.29 o 
   8   4   0        0.00        0.69      5.04 o 
  -8   5   0        0.01        2.52      5.67 o 
  -7   5   0        2.85        7.99      4.66 o 
  -6   5   0        7.39        0.00      4.00 o 
  -5   5   0       15.80       13.99      5.02 o 
  -4   5   0      222.45      241.50     11.08 o 
  -3   5   0       71.48       66.29      5.73 o 
  -2   5   0      399.46      454.56     12.79 o 
  -1   5   0      491.10      502.84     12.88 o 
   0   5   0      656.55      671.10     10.13 o 
   1   5   0     1546.81     1615.27     22.14 o 
   2   5   0        3.32        0.30      2.31 o 
   3   5   0      166.83      195.49      8.88 o 
   4   5   0      176.96      155.83      8.63 o 
   5   5   0       99.14       97.16      7.73 o 
   6   5   0      541.54      451.80     17.57 o 
   7   5   0       22.62       19.56      6.54 o 
   8   5   0       38.37       44.85      7.53 o 
  -7   6   0       14.76       15.79      6.20 o 
  -6   6   0        0.38        2.74      4.19 o 
  -5   6   0        0.00        0.00      3.51 o 
  -4   6   0        1.58        0.00      4.28 o 
  -3   6   0        7.35        7.51      3.40 o 
  -2   6   0      417.26      438.37     13.94 o 
  -1   6   0       29.70       40.78      4.56 o 
   0   6   0        0.45        4.80      1.57 o 
   1   6   0      190.09      207.93      9.21 o 
   2   6   0      118.69      108.28      7.26 o 
   3   6   0      112.73      132.27      8.27 o 
   4   6   0       46.70       56.34      5.82 o 
   5   6   0       28.28       27.67      4.95 o 
   6   6   0      328.14      304.78     15.69 o 
   7   6   0       10.72       10.99      4.43 o 
  -7   7   0        1.72        5.14      6.28 o 
  -6   7   0        5.81        0.00      5.62 o 
  -5   7   0       17.32       18.71      4.54 o 
  -4   7   0       93.95      123.70      9.97 o 
  -3   7   0      106.77      127.00      9.14 o 
  -2   7   0       12.33       13.12      3.53 o 
  -1   7   0        4.10        2.16      3.20 o 
   0   7   0      195.14      192.84     10.54 o 
   1   7   0      164.69      178.33      9.40 o 
   2   7   0        4.57        4.08      3.22 o 
   3   7   0       19.46       21.87      4.95 o 
   4   7   0       15.27       12.15      5.48 o 
   5   7   0       65.86       68.78      7.71 o 
   6   7   0       73.10       76.81      9.12 o 
   7   7   0        0.38        4.26      5.22 o 
  -6   8   0        3.10        2.51      4.86 o 
  -5   8   0        3.47        0.77      5.87 o 
  -4   8   0      157.32      170.43     12.39 o 
  -3   8   0      393.05      430.15     17.64 o 
  -2   8   0       36.71       46.31      6.81 o 
  -1   8   0       51.63       57.95      6.28 o 
   0   8   0      121.21      116.56     12.29 o 
   1   8   0        2.18        2.58      3.54 o 
   2   8   0       28.12       25.77      5.58 o 
   3   8   0       15.18       18.85      5.12 o 
   4   8   0       39.58       38.01      6.77 o 
   5   8   0       68.48       85.97      8.66 o 
   6   8   0        0.39        7.93      3.86 o 
  -6   9   0        0.84        4.60      6.77 o 
  -5   9   0       13.87       10.79      7.68 o 
  -4   9   0       86.33       93.68     10.97 o 
  -3   9   0      489.21      506.55     21.05 o 
  -2   9   0        3.59        4.73      4.73 o 
  -1   9   0      124.35      148.74     10.48 o 
   0   9   0       87.97       87.07      6.25 o 
   1   9   0       41.41       34.99      6.02 o 
   2   9   0      157.60      138.74     11.17 o 
   3   9   0        0.74        1.96      4.76 o 
   4   9   0       88.69      107.27     10.74 o 
   5   9   0        4.64       15.77      6.49 o 
   6   9   0        7.32       10.37      6.22 o 
  -5  10   0        7.55       21.83      7.00 o 
  -4  10   0       22.59       22.45      6.57 o 
  -3  10   0        3.36        6.09      5.67 o 
  -2  10   0       25.35       25.70      7.18 o 
  -1  10   0       84.02       85.32      9.46 o 
   0  10   0        4.68        3.04      3.58 o 
   1  10   0        3.85        4.93      4.26 o 
   2  10   0       14.11       16.08      5.31 o 
   3  10   0        4.66       12.28      4.43 o 
   4  10   0        0.20        3.99      6.26 o 
   5  10   0        0.78        5.71      5.71 o 
  -3  11   0       22.34       20.29      7.80 o 
  -2  11   0        0.51        1.62      4.55 o 
  -1  11   0       14.06       13.30      6.61 o 
   0  11   0       29.01       27.66      5.36 o 
   1  11   0       47.94       56.92      8.33 o 
   2  11   0       19.92       21.59      5.84 o 
   3  11   0       19.35       18.96      7.22 o 
   4  11   0        9.88        7.17      7.01 o 
  -1  12   0        7.13        3.47      6.29 o 
   0  12   0        1.00        0.08      6.56 o 
   1  12   0        0.94        0.91      6.18 o 
   2  12   0        0.94        3.68      6.28 o 
   0 -12   1        1.12        0.62      3.89 o 
   1 -12   1       18.77       11.95      6.39 o 
  -3 -11   1        2.70        0.00      7.03 o 
  -2 -11   1        0.19       11.37      3.94 o 
  -1 -11   1        3.61        2.83      4.66 o 
   0 -11   1       19.80       16.45      4.21 o 
   1 -11   1        0.00        5.75      2.91 o 
   2 -11   1       24.50       37.48      6.73 o 
   3 -11   1        1.68        3.91      4.54 o 
  -4 -10   1        1.22        6.04      6.04 o 
  -3 -10   1        3.37        4.38      4.38 o 
  -2 -10   1       43.94       22.36      7.47 o 
  -1 -10   1        4.83       17.01      3.82 o 
   0 -10   1       13.43       10.27      3.20 o 
   1 -10   1        5.83        9.63      4.12 o 
   2 -10   1        0.11        4.79      4.79 o 
   3 -10   1       13.94       13.96      5.30 o 
   4 -10   1        8.17        1.96      5.50 o 
   5 -10   1       44.44       50.87      7.97 o 
  -5  -9   1        8.17       14.80      6.10 o 
  -4  -9   1       10.09       19.61      5.88 o 
  -3  -9   1       57.92       49.40      7.68 o 
  -2  -9   1      218.16      201.17     12.08 o 
  -1  -9   1        0.57        1.55      4.12 o 
   0  -9   1       17.15       14.13      3.98 o 
   1  -9   1        6.56        4.50      4.50 o 
   2  -9   1       90.76       86.99      8.56 o 
   3  -9   1        2.68        7.20      4.13 o 
   4  -9   1       34.66       36.01      6.52 o 
   5  -9   1        4.85        2.12      6.27 o 
   6  -9   1        0.49        5.96      5.96 o 
  -6  -8   1        8.37       14.80      6.05 o 
  -5  -8   1        3.50        5.53      5.46 o 
  -4  -8   1        0.80        0.59      3.58 o 
  -3  -8   1        0.11        0.56      3.75 o 
  -2  -8   1       45.65       42.26      5.55 o 
  -1  -8   1       38.44       44.08      5.13 o 
   0  -8   1        1.70        3.00      2.10 o 
   1  -8   1        2.25        7.87      2.88 o 
   2  -8   1      190.08      224.29     10.91 o 
   3  -8   1       38.65       32.49      6.67 o 
   4  -8   1        2.28        4.43      4.63 o 
   5  -8   1       16.85       23.79      5.28 o 
   6  -8   1        0.23        3.86      4.93 o 
  -7  -7   1        0.58        3.94      5.36 o 
  -6  -7   1       12.69       14.06      5.57 o 
  -5  -7   1        1.52        1.24      4.08 o 
  -4  -7   1        7.09        4.27      3.56 o 
  -3  -7   1        3.81        1.86      3.29 o 
  -2  -7   1        5.05       10.79      2.88 o 
  -1  -7   1        6.94       10.95      2.67 o 
   0  -7   1        0.37        0.22      1.97 o 
   1  -7   1       45.09       53.10      5.08 o 
   2  -7   1       21.93       30.74      4.42 o 
   3  -7   1       29.26       13.76      4.74 o 
   4  -7   1        5.84        6.47      3.90 o 
   5  -7   1       26.91       35.76      5.98 o 
   6  -7   1        1.84        6.12      6.12 o 
   7  -7   1        0.39        4.37      6.15 o 
  -7  -6   1        0.00        1.48      5.49 o 
  -6  -6   1       27.11       32.98      6.85 o 
  -5  -6   1        2.04        1.61      4.69 o 
  -4  -6   1        2.83        0.00      3.39 o 
  -3  -6   1        0.44        2.00      3.20 o 
  -2  -6   1       61.66       54.76      4.76 o 
  -1  -6   1       33.99       52.04      4.54 o 
   0  -6   1       19.75       17.19      2.88 o 
   1  -6   1      273.56      294.66     10.53 o 
   2  -6   1        0.15        2.17      2.60 o 
   3  -6   1       17.66       11.18      3.22 o 
   4  -6   1       25.51       37.25      4.42 o 
   5  -6   1       39.32       47.52      6.18 o 
   6  -6   1       27.69       34.76      6.59 o 
   7  -6   1        6.79        6.51      6.09 o 
   8  -6   1       36.82       25.81     10.67 o 
  -7  -5   1        2.55       10.36      5.22 o 
  -6  -5   1        0.07        3.00      3.89 o 
  -5  -5   1       21.18       26.55      5.64 o 
  -4  -5   1       36.26       38.08      4.70 o 
  -3  -5   1      105.94      110.31      6.93 o 
  -2  -5   1        4.21        7.39      2.01 o 
  -1  -5   1      523.81      495.39     11.49 o 
   0  -5   1      138.97      192.13      5.20 o 
   1  -5   1        1.80        1.42      2.50 o 
   2  -5   1       85.75       83.91      5.37 o 
   3  -5   1      325.90      313.94     10.83 o 
   4  -5   1       90.37      112.63      7.43 o 
   5  -5   1        0.58        3.30      2.07 o 
   6  -5   1       21.47       20.36      5.60 o 
   7  -5   1        1.06        9.82      4.20 o 
   8  -5   1        0.97        6.51      6.85 o 
  -8  -4   1        7.12       13.07      6.94 o 
  -7  -4   1       56.68       70.62      9.56 o 
  -6  -4   1       10.13       14.58      4.74 o 
  -5  -4   1       64.50       60.29      6.47 o 
  -4  -4   1       33.98       21.82      4.32 o 
  -3  -4   1      100.40       95.42      5.70 o 
  -2  -4   1      613.57      611.70     12.56 o 
  -1  -4   1      787.81      782.37     12.94 o 
   0  -4   1      149.10      167.93      8.44 o 
   1  -4   1        8.71        7.55      2.38 o 
   2  -4   1      176.38      152.16      6.72 o 
   3  -4   1       95.93       97.14      5.60 o 
   4  -4   1      233.13      243.93      9.64 o 
   5  -4   1       30.35       30.21      4.72 o 
   6  -4   1        1.97        3.83      4.05 o 
   7  -4   1        0.53        2.06      5.27 o 
   8  -4   1        1.49        1.75      6.46 o 
  -8  -3   1        0.46        4.26      5.52 o 
  -7  -3   1       15.93       20.45      6.86 o 
  -6  -3   1       26.81       34.38      5.52 o 
  -5  -3   1       19.83       17.69      3.84 o 
  -4  -3   1       52.83       42.84      4.82 o 
  -3  -3   1        6.43        4.34      2.27 o 
  -2  -3   1      767.09      743.41     12.95 o 
  -1  -3   1      605.56      620.90     10.52 o 
   0  -3   1     2031.25     2148.07     13.35 o 
   1  -3   1      321.02      353.94      8.50 o 
   2  -3   1      512.20      560.50     10.75 o 
   3  -3   1      192.19      200.24      7.23 o 
   4  -3   1      799.75      813.72     16.13 o 
   5  -3   1        9.19        5.44      3.49 o 
   6  -3   1        5.04       10.55      3.14 o 
   7  -3   1        0.34        0.64      4.65 o 
   8  -3   1        5.11        7.29      4.99 o 
  -8  -2   1        1.50        2.54      5.67 o 
  -7  -2   1        0.99        3.43      4.42 o 
  -6  -2   1       56.56       56.38      6.69 o 
  -5  -2   1       23.93       28.55      4.93 o 
  -4  -2   1        1.75        1.61      1.96 o 
  -3  -2   1       23.76       22.00      2.94 o 
  -2  -2   1      311.37      284.96      7.70 o 
  -1  -2   1      485.11      503.26      8.66 o 
   0  -2   1      171.71      169.81      3.38 o 
   1  -2   1       27.70       28.98      2.34 o 
   2  -2   1      370.52      310.17      7.05 o 
   3  -2   1        4.62        5.38      1.81 o 
   4  -2   1      430.51      424.92     11.36 o 
   5  -2   1        4.21        1.10      3.31 o 
   6  -2   1       32.78       24.28      5.93 o 
   7  -2   1        9.44        7.75      5.12 o 
   8  -2   1       66.18       77.04      8.64 o 
   9  -2   1       49.12       58.17     10.57 o 
  -8  -1   1        0.05       14.13      6.09 o 
  -7  -1   1        2.41        7.45      4.01 o 
  -6  -1   1       17.03       31.55      5.70 o 
  -5  -1   1      109.32       94.13      7.50 o 
  -4  -1   1        7.04        7.89      2.56 o 
  -3  -1   1       88.26      115.38      5.68 o 
  -2  -1   1       50.23       51.11      3.21 o 
  -1  -1   1       85.24      115.20      3.92 o 
   0  -1   1      365.38      452.07     16.75 o 
   1  -1   1      921.88      967.80      9.62 o 
   2  -1   1     2041.76     2044.90     16.72 o 
   3  -1   1      101.26      121.07      5.03 o 
   4  -1   1      603.98      588.09     12.75 o 
   5  -1   1       70.07       55.75      5.17 o 
   6  -1   1      217.55      211.85     10.73 o 
   7  -1   1      106.88      105.78      9.17 o 
   8  -1   1        0.91        9.12      5.21 o 
   9  -1   1       18.09       22.97      7.36 o 
  -8   0   1       18.53       14.75      6.37 o 
  -7   0   1        0.48        9.35      3.41 o 
  -6   0   1      204.90      198.49     11.83 o 
  -5   0   1      157.11      185.33      9.83 o 
  -4   0   1      567.96      547.09     13.95 o 
  -3   0   1       89.36      105.39      5.45 o 
  -2   0   1      827.11      883.19     12.21 o 
  -1   0   1     3074.15     3229.56     18.08 o 
   0   0   1        4.01        2.39      0.85 o 
   1   0   1     2034.90     2569.10     13.97 o 
   2   0   1     3780.78     3783.28     92.94 o 
   3   0   1      518.18      566.46     10.39 o 
   4   0   1      436.09      391.77     10.26 o 
   5   0   1       59.89       56.35      4.68 o 
   6   0   1       99.50       85.92      7.52 o 
   7   0   1        0.38        5.78      3.64 o 
   8   0   1        5.47        2.67      4.46 o 
   9   0   1        6.52       10.42      4.49 o 
  -8   1   1        2.26        8.08      5.85 o 
  -7   1   1       19.33        7.30      7.37 o 
  -6   1   1       91.12      103.38      8.81 o 
  -5   1   1        0.85        3.36      3.36 o 
  -4   1   1      595.44      598.33     14.62 o 
  -3   1   1      732.20      787.34     14.25 o 
  -2   1   1     1933.73     1977.39     18.92 o 
  -1   1   1     1754.27     1817.50     14.73 o 
   0   1   1       48.94       50.91      1.63 o 
   1   1   1      779.58      963.96      8.82 o 
   2   1   1        4.40        3.96      1.40 o 
   3   1   1        9.36        6.37      2.23 o 
   4   1   1     1131.90     1030.50     16.17 o 
   5   1   1       90.06       92.45      6.11 o 
   6   1   1        9.33        0.77      3.92 o 
   7   1   1        8.20        2.50      4.06 o 
   8   1   1       13.89       25.06      5.70 o 
   9   1   1        0.22        1.51      4.46 o 
  -8   2   1       54.67       66.15      9.39 o 
  -7   2   1       11.81       15.28      4.27 o 
  -6   2   1      144.56      138.87      9.43 o 
  -5   2   1       20.86       11.09      4.10 o 
  -4   2   1      155.40      169.30      8.28 o 
  -3   2   1      186.99      225.15      8.15 o 
  -2   2   1       61.39       61.51      3.87 o 
  -1   2   1      343.79      339.10      7.11 o 
   0   2   1       88.14      106.15      2.97 o 
   1   2   1      618.90      624.12      8.84 o 
   2   2   1       25.29       17.34      2.30 o 
   3   2   1       39.28       38.76      3.24 o 
   4   2   1      852.43      789.86     14.45 o 
   5   2   1      141.83      132.77      7.42 o 
   6   2   1        7.81        5.75      2.88 o 
   7   2   1        5.39        3.82      3.56 o 
   8   2   1       13.89       13.18      4.30 o 
   9   2   1        3.72        9.43      4.74 o 
  -8   3   1        0.15        0.80      5.97 o 
  -7   3   1        0.57        4.56      4.56 o 
  -6   3   1        3.05        3.91      3.37 o 
  -5   3   1       34.91       37.88      5.91 o 
  -4   3   1       18.12       26.39      3.98 o 
  -3   3   1      303.98      283.35      9.38 o 
  -2   3   1        1.04        1.62      1.84 o 
  -1   3   1      125.44       94.65      4.43 o 
   0   3   1      756.89      784.02     15.49 o 
   1   3   1       53.59       41.62      3.15 o 
   2   3   1      171.46      192.77      6.26 o 
   3   3   1        5.75        8.39      1.89 o 
   4   3   1        4.12        0.56      2.09 o 
   5   3   1       50.09       46.75      4.57 o 
   6   3   1       35.74       35.52      5.16 o 
   7   3   1        2.77        7.31      3.50 o 
   8   3   1        0.14        3.53      3.22 o 
   9   3   1       18.28       26.02      5.66 o 
  -8   4   1        0.10        3.30      5.12 o 
  -7   4   1        5.62       13.47      4.94 o 
  -6   4   1        7.07       10.65      4.56 o 
  -5   4   1      197.33      211.49     11.54 o 
  -4   4   1       28.60       34.31      4.26 o 
  -3   4   1       81.12       75.51      5.18 o 
  -2   4   1       52.56       50.65      4.34 o 
  -1   4   1      486.96      470.82     11.08 o 
   0   4   1      505.58      438.44      7.18 o 
   1   4   1      487.79      499.57     10.66 o 
   2   4   1      331.28      363.32      9.68 o 
   3   4   1        4.78        0.55      1.92 o 
   4   4   1       22.97       25.17      3.62 o 
   5   4   1      167.46      172.24      8.56 o 
   6   4   1        2.25        0.44      3.47 o 
   7   4   1       28.47       27.51      5.53 o 
   8   4   1       10.90        1.21      5.36 o 
  -8   5   1        0.18        4.31      6.33 o 
  -7   5   1        0.00        0.00      4.49 o 
  -6   5   1        0.92        2.58      4.31 o 
  -5   5   1       19.06       21.00      5.35 o 
  -4   5   1       44.16       54.94      6.21 o 
  -3   5   1        0.47        2.82      2.82 o 
  -2   5   1       70.42       72.92      5.59 o 
  -1   5   1        0.34        2.97      2.50 o 
   0   5   1     2869.78     2944.22     20.55 o 
   1   5   1      433.28      411.55     10.99 o 
   2   5   1      606.33      622.23     14.07 o 
   3   5   1       95.32      130.35      6.90 o 
   4   5   1      213.30      232.05      9.97 o 
   5   5   1       11.86       12.33      4.03 o 
   6   5   1        5.70        4.83      4.37 o 
   7   5   1        8.77        6.78      5.15 o 
   8   5   1        0.33        4.55      3.63 o 
  -7   6   1        6.26        4.85      5.88 o 
  -6   6   1       17.66       27.24      5.83 o 
  -5   6   1       85.85       79.88      8.35 o 
  -4   6   1        8.92       13.37      3.85 o 
  -3   6   1      318.70      346.23     12.85 o 
  -2   6   1        0.02        2.72      3.02 o 
  -1   6   1      126.64      125.10      7.22 o 
   0   6   1        0.20        0.22      1.99 o 
   1   6   1      309.90      303.80     10.58 o 
   2   6   1      185.68      156.49      8.04 o 
   3   6   1        2.36        3.42      3.42 o 
   4   6   1       96.22      108.47      8.37 o 
   5   6   1       10.71        5.18      4.49 o 
   6   6   1       59.54       65.07      8.07 o 
   7   6   1       10.51       18.51      5.03 o 
   8   6   1        7.55       11.25      5.62 o 
  -7   7   1        6.52        8.62      4.55 o 
  -6   7   1        2.82        0.00      5.61 o 
  -5   7   1       25.43       32.27      6.99 o 
  -4   7   1        5.11        7.00      4.99 o 
  -3   7   1       60.38       64.52      6.82 o 
  -2   7   1      102.70      112.65      8.15 o 
  -1   7   1      123.94      137.90      8.59 o 
   0   7   1        0.84        1.35      1.99 o 
   1   7   1       16.29       14.44      3.67 o 
   2   7   1        0.21        2.54      2.93 o 
   3   7   1       38.76       29.37      5.51 o 
   4   7   1       46.27       46.81      5.66 o 
   5   7   1        4.28        8.72      4.76 o 
   6   7   1        3.38        2.39      4.99 o 
   7   7   1        5.80        8.80      3.79 o 
  -6   8   1        1.13        4.17      4.51 o 
  -5   8   1        1.89        0.75      5.85 o 
  -4   8   1        1.98        3.35      6.12 o 
  -3   8   1      147.30      133.02     10.10 o 
  -2   8   1      118.23      100.21      8.90 o 
  -1   8   1       58.12       58.07      6.28 o 
   0   8   1        2.35        5.38      2.27 o 
   1   8   1       25.80       30.03      5.13 o 
   2   8   1       66.23       76.32      6.90 o 
   3   8   1        3.31        1.09      3.60 o 
   4   8   1        3.51        2.31      4.76 o 
   5   8   1       13.98        9.38      6.04 o 
   6   8   1       35.84       38.73      7.50 o 
   7   8   1        3.05       10.42      4.97 o 
  -5   9   1        9.05       13.19      5.93 o 
  -4   9   1        0.12        5.15      4.51 o 
  -3   9   1       40.36       34.49      6.59 o 
  -2   9   1       75.06       70.01      7.88 o 
  -1   9   1       42.26       29.43      5.99 o 
   0   9   1        0.70        1.08      3.58 o 
   1   9   1        8.00        5.60      4.64 o 
   2   9   1       16.19       14.70      3.84 o 
   3   9   1       95.76      107.23      8.89 o 
   4   9   1       23.78       22.53      5.81 o 
   5   9   1        8.58        0.00      5.18 o 
   6   9   1       26.91       40.02      6.37 o 
  -5  10   1       28.26       32.99      8.75 o 
  -4  10   1       49.92       70.75      9.63 o 
  -3  10   1       27.31       31.13      7.90 o 
  -2  10   1       73.02       71.05      8.73 o 
  -1  10   1       30.16       29.89      5.85 o 
   0  10   1       82.48       85.58      6.19 o 
   1  10   1      378.03      356.17     16.51 o 
   2  10   1        7.93        8.18      5.02 o 
   3  10   1       80.66       80.73      9.39 o 
   4  10   1        7.98        7.47      6.84 o 
   5  10   1       41.42       47.39      8.22 o 
  -3  11   1        0.03        0.79      5.72 o 
  -2  11   1       44.43       55.78      8.17 o 
  -1  11   1       14.60       14.71      6.54 o 
   0  11   1       12.24       21.78      6.92 o 
   1  11   1       13.99        3.76      5.45 o 
   2  11   1       16.64       24.77      5.77 o 
   3  11   1        0.06        2.43      5.03 o 
   4  11   1        0.02        5.95      5.95 o 
  -2  12   1       18.08       11.80      6.93 o 
  -1  12   1       10.33       23.72      5.61 o 
   0  12   1       22.52       21.24      6.56 o 
   1  12   1        1.87        1.67      5.56 o 
   2  12   1        0.90        0.88      5.22 o 
  -2 -11   2        5.03        9.30      5.31 o 
  -1 -11   2       24.80       15.13      5.34 o 
   0 -11   2        0.02        0.02      3.11 o 
   1 -11   2       77.70       78.95      8.72 o 
   2 -11   2        0.58        2.90      3.73 o 
   3 -11   2        0.73        0.60      3.50 o 
  -4 -10   2       19.92       11.14      7.21 o 
  -3 -10   2        0.59        4.78      4.17 o 
  -2 -10   2       53.04       58.94      7.46 o 
  -1 -10   2        1.93        4.03      4.28 o 
   0 -10   2       14.00       11.01      3.82 o 
   1 -10   2        3.78        4.75      3.29 o 
   2 -10   2       19.79       18.04      4.42 o 
   3 -10   2       72.08       63.09      7.24 o 
   4 -10   2        7.94        8.84      3.96 o 
   5 -10   2       14.10       16.94      5.37 o 
  -5  -9   2        5.71        5.02      5.34 o 
  -4  -9   2        2.53        1.99      4.11 o 
  -3  -9   2        4.19        1.18      4.33 o 
  -2  -9   2        0.07        0.58      3.76 o 
  -1  -9   2        4.94        3.51      4.07 o 
   0  -9   2       18.25       23.14      6.17 o 
   1  -9   2       22.74       17.36      4.14 o 
   2  -9   2       54.13       40.66      6.12 o 
   3  -9   2      114.91       98.48      8.06 o 
   4  -9   2        0.39        1.07      3.10 o 
   5  -9   2        1.79        3.09      3.65 o 
   6  -9   2        2.27        2.87      4.17 o 
  -6  -8   2        0.27        4.46      4.79 o 
  -5  -8   2        0.09        6.46      4.96 o 
  -4  -8   2        0.22        5.48      5.48 o 
  -3  -8   2        2.76        6.73      4.75 o 
  -2  -8   2       11.34        4.63      4.21 o 
  -1  -8   2        6.26        3.01      3.20 o 
   0  -8   2       55.83       52.57      3.94 o 
   1  -8   2      112.52       95.13      7.59 o 
   2  -8   2      587.31      529.71     16.82 o 
   3  -8   2      296.21      256.62     12.65 o 
   4  -8   2        2.65        0.49      3.49 o 
   5  -8   2        0.00        0.58      3.76 o 
   6  -8   2        0.09        3.39      4.73 o 
  -6  -7   2        0.45        1.37      4.68 o 
  -5  -7   2        2.46        3.59      3.59 o 
  -4  -7   2       40.48       40.95      6.83 o 
  -3  -7   2       46.30       35.99      6.10 o 
  -2  -7   2       48.43       35.61      5.22 o 
  -1  -7   2        2.00        4.36      2.66 o 
   0  -7   2       19.65       17.42      2.46 o 
   1  -7   2       15.88       10.82      3.33 o 
   2  -7   2      852.44      803.41     18.43 o 
   3  -7   2      129.35      112.99      7.89 o 
   4  -7   2        2.15        3.59      3.16 o 
   5  -7   2        5.25        1.55      3.75 o 
   6  -7   2        3.79        2.56      4.43 o 
   7  -7   2       18.32       12.99      6.45 o 
  -7  -6   2       36.45       43.33      9.20 o 
  -6  -6   2      101.55      102.02     11.01 o 
  -5  -6   2        9.97        6.79      4.62 o 
  -4  -6   2        7.24        8.55      4.18 o 
  -3  -6   2        0.79        1.64      2.35 o 
  -2  -6   2        0.76        1.41      2.57 o 
  -1  -6   2       55.06       54.48      4.96 o 
   0  -6   2       62.40       56.49      3.43 o 
   1  -6   2      206.52      172.89      7.86 o 
   2  -6   2      360.53      365.44     11.64 o 
   3  -6   2       12.33        9.96      3.07 o 
   4  -6   2        9.18       10.40      3.96 o 
   5  -6   2        5.32       12.31      3.57 o 
   6  -6   2       22.40       13.92      5.29 o 
   7  -6   2       51.90       60.18      8.92 o 
   8  -6   2        0.27        4.76      4.76 o 
  -7  -5   2      106.88      104.43     11.07 o 
  -6  -5   2       11.06       14.25      5.41 o 
  -5  -5   2        7.50       10.13      3.75 o 
  -4  -5   2        3.32        0.00      3.19 o 
  -3  -5   2        6.36        6.22      2.83 o 
  -2  -5   2        2.29        7.59      2.57 o 
  -1  -5   2      636.49      672.56     14.22 o 
   0  -5   2       15.36       14.05      1.82 o 
   1  -5   2      102.47      100.75      5.85 o 
   2  -5   2      205.28      219.05      8.51 o 
   3  -5   2      300.97      297.87     10.19 o 
   4  -5   2      121.04      110.39      6.98 o 
   5  -5   2       14.78       12.36      4.12 o 
   6  -5   2        9.52        1.59      4.78 o 
   7  -5   2        8.53       13.95      6.42 o 
   8  -5   2        0.52        7.34      6.17 o 
  -7  -4   2       74.16       60.82     10.89 o 
  -6  -4   2        1.86        0.00      4.36 o 
  -5  -4   2       19.26       24.17      4.96 o 
  -4  -4   2       78.83       87.40      7.29 o 
  -3  -4   2       27.77       30.35      4.18 o 
  -2  -4   2        0.15        1.99      2.19 o 
  -1  -4   2       58.64       60.17      4.41 o 
   0  -4   2       35.80       47.33      2.87 o 
   1  -4   2       96.15       70.97      1.93 o 
   2  -4   2      769.97      660.04      1.97 o 
   3  -4   2        5.50        2.34      1.98 o 
   4  -4   2       24.59       22.44      3.99 o 
   5  -4   2        0.42        2.67      2.87 o 
   6  -4   2        0.22        1.43      3.29 o 
   7  -4   2        0.01        0.59      4.05 o 
   8  -4   2        5.22       11.32      3.96 o 
  -8  -3   2        8.37       10.93      7.76 o 
  -7  -3   2       24.85       28.00      7.69 o 
  -6  -3   2        0.11        4.30      3.38 o 
  -5  -3   2        5.72        3.40      4.41 o 
  -4  -3   2        4.31        1.92      2.96 o 
  -3  -3   2       29.47       40.95      4.40 o 
  -2  -3   2      983.60      996.38     16.50 o 
  -1  -3   2      409.41      438.30      9.96 o 
   0  -3   2      611.45      636.18      8.06 o 
   1  -3   2       20.89       21.31      2.63 o 
   2  -3   2       50.47       53.56      3.75 o 
   3  -3   2        0.52        0.93      1.86 o 
   4  -3   2       70.92       70.83      5.02 o 
   5  -3   2       30.37       21.34      3.93 o 
   6  -3   2        3.38        3.57      3.71 o 
   7  -3   2       16.16       20.87      5.36 o 
   8  -3   2       39.56       35.69      7.59 o 
   9  -3   2       36.98       39.66      8.98 o 
  -8  -2   2        6.04        8.15      6.03 o 
  -7  -2   2        0.01        5.92      4.19 o 
  -6  -2   2        8.85       12.49      4.68 o 
  -5  -2   2       18.54       23.20      4.33 o 
  -4  -2   2       55.24       72.53      5.98 o 
  -3  -2   2       26.71       21.71      3.24 o 
  -2  -2   2      839.80      916.87     14.92 o 
  -1  -2   2       84.37       63.11      3.68 o 
   0  -2   2       15.49       11.39      1.43 o 
   1  -2   2     2025.85     2197.86     19.68 o 
   2  -2   2      138.29      153.55      5.53 o 
   3  -2   2      178.69      165.04      6.35 o 
   4  -2   2       10.25       11.55      2.66 o 
   5  -2   2        0.16        2.00      2.59 o 
   6  -2   2        3.14        1.65      3.62 o 
   7  -2   2       13.93       15.12      4.76 o 
   8  -2   2       97.25      122.83     10.73 o 
   9  -2   2       41.60       43.83      8.24 o 
  -8  -1   2        0.03        6.81      6.81 o 
  -7  -1   2        4.68       14.64      4.56 o 
  -6  -1   2        6.77        1.18      4.80 o 
  -5  -1   2       43.82       36.30      5.27 o 
  -4  -1   2        7.56        6.61      3.30 o 
  -3  -1   2       48.41       44.26      3.94 o 
  -2  -1   2        6.38        1.84      2.18 o 
  -1  -1   2      146.28      186.16      5.69 o 
   0  -1   2     2322.10     2082.18     11.69 o 
   1  -1   2       64.03       41.90      2.73 o 
   2  -1   2      318.63      311.84      7.28 o 
   3  -1   2      169.35      152.22      5.93 o 
   4  -1   2        7.64        7.47      2.02 o 
   5  -1   2        0.76        0.32      1.78 o 
   6  -1   2       27.49       20.71      3.96 o 
   7  -1   2       14.64       18.08      4.10 o 
   8  -1   2      271.42      197.15     13.60 o 
   9  -1   2        8.60        7.24      4.57 o 
  -8   0   2        1.65        6.77      6.77 o 
  -7   0   2        6.08       11.54      4.86 o 
  -6   0   2       42.08       40.29      7.31 o 
  -5   0   2       13.03       12.55      3.74 o 
  -4   0   2        9.14       11.74      3.13 o 
  -3   0   2       30.67       30.80      3.63 o 
  -2   0   2        0.80        4.38      1.69 o 
  -1   0   2    11555.63    11077.68    165.33 o 
   0   0   2     2313.95     2106.21     10.92 o 
   1   0   2      420.29      375.70      6.48 o 
   2   0   2      613.50      625.01      9.85 o 
   3   0   2      135.31      167.20      6.08 o 
   4   0   2       99.91       81.59      5.40 o 
   5   0   2      220.70      208.77      8.70 o 
   6   0   2       76.98       54.82      6.04 o 
   7   0   2        0.26        7.30      2.66 o 
   8   0   2        2.85        1.09      4.98 o 
   9   0   2        5.37        4.01      5.45 o 
  -8   1   2        2.21        4.33      5.59 o 
  -7   1   2       46.60       48.60      7.32 o 
  -6   1   2        3.23       10.87      3.76 o 
  -5   1   2       27.93       23.98      4.27 o 
  -4   1   2        8.58        8.82      3.25 o 
  -3   1   2       27.84       26.60      3.60 o 
  -2   1   2      530.53      528.43     10.60 o 
  -1   1   2    15803.63    14310.27    191.49 o 
   0   1   2      241.01      244.94     16.34 o 
   1   1   2      688.80      753.72      9.13 o 
   2   1   2      256.72      310.26      6.68 o 
   3   1   2      107.74      128.93      5.12 o 
   4   1   2      242.34      220.65      7.49 o 
   5   1   2       96.44       94.56      6.12 o 
   6   1   2       33.44       21.13      4.75 o 
   7   1   2        7.27        1.81      3.74 o 
   8   1   2        0.30        0.00      3.77 o 
   9   1   2        0.05        0.63      3.87 o 
  -8   2   2        2.27        3.43      5.80 o 
  -7   2   2        0.10        2.17      5.13 o 
  -6   2   2        0.24        5.82      4.43 o 
  -5   2   2        8.09       12.10      4.13 o 
  -4   2   2        0.97        2.57      4.41 o 
  -3   2   2      244.19      229.61      8.56 o 
  -2   2   2     1428.53     1572.61     19.44 o 
  -1   2   2     5963.33     5051.00     30.19 o 
   0   2   2     2011.84     2116.77     38.08 o 
   1   2   2       72.69       69.06      2.76 o 
   2   2   2      276.13      331.78      7.08 o 
   3   2   2      297.01      264.75      7.25 o 
   4   2   2       56.40       60.82      4.24 o 
   5   2   2        0.18        1.20      2.44 o 
   6   2   2       69.95       57.50      5.68 o 
   7   2   2        1.01        2.71      2.71 o 
   8   2   2        2.14        6.00      2.62 o 
   9   2   2        5.25        1.31      4.61 o 
  -8   3   2        1.91        5.19      5.60 o 
  -7   3   2        4.20        0.72      5.53 o 
  -6   3   2        1.85        8.35      3.95 o 
  -5   3   2        0.15        3.48      3.48 o 
  -4   3   2        6.47        0.00      3.35 o 
  -3   3   2      249.26      254.56      9.72 o 
  -2   3   2       78.45       84.96      5.14 o 
  -1   3   2      163.20      185.38      6.52 o 
   0   3   2     1021.01      897.76      9.34 o 
   1   3   2        4.86        0.38      1.61 o 
   2   3   2     2006.39     1782.84     18.57 o 
   3   3   2      228.84      242.60      7.38 o 
   4   3   2      795.13      780.19     14.40 o 
   5   3   2       16.54       14.35      3.16 o 
   6   3   2       75.92       82.38      6.65 o 
   7   3   2        0.13        4.62      3.51 o 
   8   3   2        3.56        2.26      4.20 o 
   9   3   2        0.18        3.96      3.96 o 
  -7   4   2        4.96        5.96      5.24 o 
  -6   4   2        0.88        8.74      3.55 o 
  -5   4   2       11.66       16.08      4.27 o 
  -4   4   2       30.20       38.10      4.44 o 
  -3   4   2        0.04        2.46      3.06 o 
  -2   4   2      116.23      112.97      6.40 o 
  -1   4   2     1098.21     1083.57     16.92 o 
   0   4   2      123.11      146.69      4.49 o 
   1   4   2      779.97      657.07     12.48 o 
   2   4   2       30.43       20.78      3.11 o 
   3   4   2      161.97      139.61      6.52 o 
   4   4   2       23.33       19.91      3.42 o 
   5   4   2       53.34       58.03      5.05 o 
   6   4   2       15.97       17.53      3.77 o 
   7   4   2       43.99       49.75      6.46 o 
   8   4   2        0.09        1.21      4.20 o 
   9   4   2        7.17        0.70      5.89 o 
  -7   5   2        0.57        1.56      4.37 o 
  -6   5   2        0.27        0.71      4.36 o 
  -5   5   2        1.94        0.54      3.40 o 
  -4   5   2       30.84       25.65      4.36 o 
  -3   5   2       10.57       10.76      3.71 o 
  -2   5   2        3.70        5.13      2.79 o 
  -1   5   2       70.09       52.91      4.86 o 
   0   5   2      187.52      185.72      8.07 o 
   1   5   2        0.14        6.72      2.73 o 
   2   5   2      379.32      346.79     10.53 o 
   3   5   2        4.21        0.29      2.00 o 
   4   5   2       61.21       66.61      5.59 o 
   5   5   2       62.92       52.84      5.82 o 
   6   5   2      247.24      229.53     11.65 o 
   7   5   2        3.46        2.12      3.87 o 
   8   5   2        0.10        3.76      3.44 o 
  -7   6   2        0.60        4.13      4.83 o 
  -6   6   2       11.35       28.03      5.67 o 
  -5   6   2       38.16       35.34      7.01 o 
  -4   6   2       54.85       56.84      7.34 o 
  -3   6   2       48.76       41.46      5.16 o 
  -2   6   2        0.81        1.98      2.51 o 
  -1   6   2      326.76      261.86     10.36 o 
   0   6   2      214.25      230.71      7.99 o 
   1   6   2        8.22        6.46      2.79 o 
   2   6   2        5.65        0.37      2.92 o 
   3   6   2      114.72      100.44      6.87 o 
   4   6   2      142.29      127.64      8.14 o 
   5   6   2      787.90      858.63     21.36 o 
   6   6   2       49.22       47.87      7.00 o 
   7   6   2       36.90       43.35      6.16 o 
   8   6   2        4.88       11.48      5.21 o 
  -6   7   2        0.85        5.88      5.88 o 
  -5   7   2       16.69        8.23      6.48 o 
  -4   7   2       38.82       50.12      6.83 o 
  -3   7   2       43.12       35.81      5.94 o 
  -2   7   2       14.83       14.19      4.37 o 
  -1   7   2       76.77       75.76      6.61 o 
   0   7   2        2.59        0.96      2.11 o 
   1   7   2        6.68        8.78      3.24 o 
   2   7   2        1.72        2.87      2.48 o 
   3   7   2       19.02       10.12      4.30 o 
   4   7   2      179.54      214.94     10.95 o 
   5   7   2      579.05      609.78     19.52 o 
   6   7   2        0.81        4.02      4.63 o 
   7   7   2        9.81        6.46      4.89 o 
   8   7   2        0.11        3.61      5.68 o 
  -6   8   2        5.93        2.55      3.82 o 
  -5   8   2       20.84       19.93      3.47 o 
  -4   8   2       53.88       59.33      7.78 o 
  -3   8   2       32.40       28.81      6.29 o 
  -2   8   2        0.28        4.14      4.14 o 
  -1   8   2       18.87       26.69      4.27 o 
   0   8   2       57.74       61.55      8.35 o 
   1   8   2       18.29       14.00      4.69 o 
   2   8   2        1.51        0.45      3.27 o 
   3   8   2        3.31        1.53      3.68 o 
   4   8   2      155.35      154.00     11.17 o 
   5   8   2      195.53      252.95     13.99 o 
   6   8   2        5.25        7.10      5.67 o 
   7   8   2        2.52        7.05      5.40 o 
  -5   9   2       44.51       58.32      9.62 o 
  -4   9   2      131.02      143.76     11.20 o 
  -3   9   2        2.78        0.63      5.42 o 
  -2   9   2       11.08        4.13      4.36 o 
  -1   9   2        5.36        5.99      3.97 o 
   0   9   2       20.12       29.70      3.69 o 
   1   9   2        0.01        0.53      3.47 o 
   2   9   2       14.26       20.00      4.31 o 
   3   9   2       26.45       37.77      5.75 o 
   4   9   2        0.55        0.61      4.14 o 
   5   9   2       21.17       18.07      6.86 o 
   6   9   2        5.07       10.74      5.69 o 
  -4  10   2       34.10       37.00      8.75 o 
  -3  10   2       41.88       34.19      7.52 o 
  -2  10   2        6.65        5.30      4.40 o 
  -1  10   2       12.76        9.93      4.49 o 
   0  10   2       46.23       42.54      4.51 o 
   1  10   2        3.57        7.96      4.25 o 
   2  10   2      101.82       91.86      8.98 o 
   3  10   2        8.69       14.79      6.11 o 
   4  10   2       30.91       29.17      7.12 o 
   5  10   2        0.39        0.76      5.25 o 
   6  10   2        0.00        2.38      5.63 o 
  -3  11   2        0.06        7.12      4.55 o 
  -2  11   2        0.24        2.91      4.62 o 
  -1  11   2       23.65       16.08      5.85 o 
   0  11   2        3.49       10.20      2.88 o 
   1  11   2       10.62        6.23      5.02 o 
   2  11   2        7.30        1.47      5.74 o 
   3  11   2       24.56       26.54      7.19 o 
   4  11   2        0.01        1.54      5.69 o 
   5  11   2        0.03        5.73      5.73 o 
  -2  12   2        1.99        8.07      4.22 o 
  -1  12   2       11.23        3.87      6.27 o 
   0  12   2        9.28        8.82      3.84 o 
   1  12   2       13.24       15.60      5.51 o 
   2  12   2        4.59        6.44      4.98 o 
   3  12   2        8.26       13.37      5.30 o 
  -1 -11   3        2.95        4.31      4.31 o 
   0 -11   3        8.86       16.77      3.42 o 
   1 -11   3       53.12       51.35      7.01 o 
   2 -11   3        2.41       10.33      3.31 o 
  -3 -10   3       12.75        6.57      4.51 o 
  -2 -10   3        0.51        4.88      3.46 o 
  -1 -10   3        0.00        2.84      3.36 o 
   0 -10   3        0.18        2.18      2.43 o 
   1 -10   3        0.01        0.00      3.27 o 
   2 -10   3        0.15        3.48      3.06 o 
   3 -10   3        4.49        6.63      3.99 o 
   4 -10   3        8.25        2.71      3.16 o 
  -4  -9   3        0.16        2.04      4.52 o 
  -3  -9   3       40.44       39.33      6.18 o 
  -2  -9   3       17.26       15.16      4.01 o 
  -1  -9   3        1.20        1.52      3.63 o 
   0  -9   3        1.17        1.16      2.58 o 
   1  -9   3       16.96        9.10      4.08 o 
   2  -9   3        0.23        0.91      3.21 o 
   3  -9   3        4.93       10.32      3.39 o 
   4  -9   3       14.93       14.08      4.37 o 
   5  -9   3        2.35        4.46      3.96 o 
  -5  -8   3        0.88        4.20      3.81 o 
  -4  -8   3        1.97        1.89      4.75 o 
  -3  -8   3       40.47       37.17      6.50 o 
  -2  -8   3       19.92       21.02      4.68 o 
  -1  -8   3       21.39       17.46      3.33 o 
   0  -8   3        0.13        1.73      3.29 o 
   1  -8   3        0.19        2.06      3.29 o 
   2  -8   3        0.92        2.47      3.46 o 
   3  -8   3      231.22      196.96     10.19 o 
   4  -8   3       44.74       43.63      5.73 o 
   5  -8   3       33.27       31.96      4.85 o 
   6  -8   3       58.19       60.49      8.27 o 
  -6  -7   3       13.96        9.03      5.81 o 
  -5  -7   3        1.44        0.00      3.96 o 
  -4  -7   3       95.43      104.67      9.09 o 
  -3  -7   3       25.29       27.62      5.01 o 
  -2  -7   3      105.15      126.47      8.73 o 
  -1  -7   3       48.03       42.89      5.57 o 
   0  -7   3      190.70      189.37      6.81 o 
   1  -7   3      505.22      505.42     15.22 o 
   2  -7   3        5.61        2.99      3.75 o 
   3  -7   3       59.55       41.80      5.37 o 
   4  -7   3      144.08      125.08      8.22 o 
   5  -7   3       26.02       19.35      5.38 o 
   6  -7   3       40.56       49.28      6.33 o 
   7  -7   3        7.03       17.87      4.83 o 
  -6  -6   3        5.37        2.90      6.00 o 
  -5  -6   3       26.10       26.52      6.22 o 
  -4  -6   3       58.92       59.72      7.51 o 
  -3  -6   3        4.84        7.38      4.18 o 
  -2  -6   3      225.27      211.31     10.75 o 
  -1  -6   3        0.00        4.89      2.32 o 
   0  -6   3       66.71       65.58      3.97 o 
   1  -6   3        1.70        4.15      2.27 o 
   2  -6   3       68.30       69.97      5.69 o 
   3  -6   3        6.90        3.97      2.60 o 
   4  -6   3        3.45        1.89      2.81 o 
   5  -6   3        6.33        4.45      3.67 o 
   6  -6   3       22.90       32.47      5.42 o 
   7  -6   3       32.84       29.67      6.05 o 
   8  -6   3        0.49        5.45      4.32 o 
  -7  -5   3       38.80       43.24      8.57 o 
  -6  -5   3        8.80        5.59      5.52 o 
  -5  -5   3       13.66       19.74      5.08 o 
  -4  -5   3       40.46       38.06      5.58 o 
  -3  -5   3       38.41       43.87      5.53 o 
  -2  -5   3       74.87       68.60      5.62 o 
  -1  -5   3       25.95       27.16      4.56 o 
   0  -5   3        0.43        0.64      2.19 o 
   1  -5   3       57.57       68.67      5.16 o 
   2  -5   3      352.52      328.34     10.87 o 
   3  -5   3       36.36       41.36      4.63 o 
   4  -5   3       29.48       24.33      4.09 o 
   5  -5   3        6.69        6.67      3.34 o 
   6  -5   3        2.64        1.46      3.30 o 
   7  -5   3       21.08       15.03      5.32 o 
   8  -5   3        6.67        5.10      5.38 o 
  -7  -4   3        0.00        1.63      5.53 o 
  -6  -4   3        1.08        4.03      4.69 o 
  -5  -4   3        0.65        0.57      3.04 o 
  -4  -4   3        6.71        6.77      3.26 o 
  -3  -4   3      101.90      101.83      6.89 o 
  -2  -4   3      489.35      532.83     14.11 o 
  -1  -4   3       12.28       11.36      2.51 o 
   0  -4   3      321.88      348.75      8.83 o 
   1  -4   3      113.08      103.14      6.29 o 
   2  -4   3        0.45        0.27      2.51 o 
   3  -4   3      107.05      101.71      6.24 o 
   4  -4   3      224.18      239.07      9.88 o 
   5  -4   3       14.69       12.65      3.42 o 
   6  -4   3        1.09        2.37      3.22 o 
   7  -4   3        0.68        2.20      3.53 o 
   8  -4   3        0.29        3.34      5.49 o 
  -7  -3   3        6.46       13.69      4.81 o 
  -6  -3   3        1.07        3.96      3.20 o 
  -5  -3   3        2.14        4.54      4.54 o 
  -4  -3   3        0.13        2.54      3.29 o 
  -3  -3   3      149.94      163.13      8.21 o 
  -2  -3   3      317.22      331.84     10.50 o 
  -1  -3   3      106.48       97.94      5.80 o 
   0  -3   3       66.95       62.07      5.27 o 
   1  -3   3      206.36      218.27      7.54 o 
   2  -3   3      515.46      547.48     12.00 o 
   3  -3   3      496.64      563.89     12.73 o 
   4  -3   3       35.05       39.92      4.12 o 
   5  -3   3        1.49        4.11      2.19 o 
   6  -3   3        7.97        5.37      3.76 o 
   7  -3   3       30.15       32.85      5.73 o 
   8  -3   3        4.44        0.61      4.57 o 
   9  -3   3       30.43       33.08      7.52 o 
  -7  -2   3       18.06       31.11      7.68 o 
  -6  -2   3        0.05        0.62      3.57 o 
  -5  -2   3        0.22        2.04      3.43 o 
  -4  -2   3        0.01        0.41      2.35 o 
  -3  -2   3        0.03        0.67      2.35 o 
  -2  -2   3      114.32      126.77      6.48 o 
  -1  -2   3       33.51       19.16      2.97 o 
   0  -2   3      123.34      120.66      7.46 o 
   1  -2   3       13.24        7.92      1.84 o 
   2  -2   3      486.56      524.26     10.87 o 
   3  -2   3     1451.82     1608.77     20.64 o 
   4  -2   3       21.85       28.08      3.99 o 
   5  -2   3      107.84      113.31      7.26 o 
   6  -2   3        7.33        7.64      3.31 o 
   7  -2   3      103.73       86.02      8.06 o 
   8  -2   3       44.50       32.99      6.83 o 
   9  -2   3        0.48        1.36      4.87 o 
  -7  -1   3       11.06       14.19      6.44 o 
  -6  -1   3       48.51       46.88      7.29 o 
  -5  -1   3       32.51       36.42      6.14 o 
  -4  -1   3       42.11       41.54      4.80 o 
  -3  -1   3      114.38      116.74      6.75 o 
  -2  -1   3       56.98       62.26      4.62 o 
  -1  -1   3      741.11      827.02     13.35 o 
   0  -1   3      237.88      255.90      4.88 o 
   1  -1   3        1.30        2.44      1.60 o 
   2  -1   3        0.05        2.20      1.70 o 
   3  -1   3      184.36      198.46      7.08 o 
   4  -1   3       11.69       10.76      3.26 o 
   5  -1   3       46.13       46.91      4.36 o 
   6  -1   3        6.07        9.23      3.68 o 
   7  -1   3       47.37       44.93      6.68 o 
   8  -1   3       30.22       29.82      6.00 o 
   9  -1   3        0.00        4.09      4.09 o 
  -8   0   3        6.71        1.86      7.33 o 
  -7   0   3       11.94       14.76      6.35 o 
  -6   0   3        0.04        6.93      4.58 o 
  -5   0   3       23.07       29.60      4.69 o 
  -4   0   3       74.14       75.61      6.17 o 
  -3   0   3      298.76      297.05      9.95 o 
  -2   0   3        3.08        0.91      2.09 o 
  -1   0   3      505.86      462.10      9.54 o 
   0   0   3       30.28       24.76      1.80 o 
   1   0   3       39.96       34.87      2.25 o 
   2   0   3      142.69      135.28      5.09 o 
   3   0   3       18.43       26.82      2.97 o 
   4   0   3        1.90        2.90      2.22 o 
   5   0   3        2.36        4.46      2.13 o 
   6   0   3        3.72        4.95      2.67 o 
   7   0   3       28.97       33.81      5.54 o 
   8   0   3        5.52        8.70      3.91 o 
   9   0   3        0.16        1.27      3.22 o 
  -8   1   3        0.31        2.75      5.74 o 
  -7   1   3        3.71        6.21      5.47 o 
  -6   1   3       12.87       21.82      5.02 o 
  -5   1   3        3.43        3.88      3.88 o 
  -4   1   3        2.38        1.92      2.63 o 
  -3   1   3        7.56        5.66      2.52 o 
  -2   1   3       99.73       97.14      5.21 o 
  -1   1   3      376.44      365.09      8.21 o 
   0   1   3      402.84      389.19      4.76 o 
   1   1   3        6.26        3.81      1.90 o 
   2   1   3      111.29       98.21      3.57 o 
   3   1   3      936.51     1061.11     14.96 o 
   4   1   3      185.27      183.71      6.96 o 
   5   1   3       55.52       48.09      4.86 o 
   6   1   3       14.92       13.12      3.44 o 
   7   1   3       26.02       30.54      4.76 o 
   8   1   3        3.42        5.84      3.40 o 
   9   1   3       11.71       13.76      4.25 o 
  -7   2   3        7.18        9.24      4.58 o 
  -6   2   3        0.28        4.36      5.06 o 
  -5   2   3        0.81        2.54      3.75 o 
  -4   2   3        3.48        4.05      3.62 o 
  -3   2   3       86.17       69.41      5.46 o 
  -2   2   3        0.00        1.78      2.35 o 
  -1   2   3        4.97       14.69      2.36 o 
   0   2   3      232.70      249.83      8.58 o 
   1   2   3      511.63      416.37      8.18 o 
   2   2   3      842.14      988.50     12.47 o 
   3   2   3      590.06      744.79     12.03 o 
   4   2   3      908.06     1008.94     16.05 o 
   5   2   3       57.37       56.50      4.76 o 
   6   2   3       49.45       52.09      5.42 o 
   7   2   3        6.98        8.33      3.74 o 
   8   2   3        9.21        7.95      3.98 o 
   9   2   3       12.71       17.57      5.05 o 
  -7   3   3        0.17        2.29      5.21 o 
  -6   3   3        0.01        5.79      4.87 o 
  -5   3   3        7.40        0.00      4.97 o 
  -4   3   3       92.95      109.12      7.96 o 
  -3   3   3      340.07      324.32     11.54 o 
  -2   3   3       78.58       68.87      4.92 o 
  -1   3   3      585.24      525.74     11.49 o 
   0   3   3       26.38       24.87      1.97 o 
   1   3   3      205.98      202.70      6.55 o 
   2   3   3       19.02       11.65      2.35 o 
   3   3   3      592.94      640.32     11.75 o 
   4   3   3       52.79       73.99      4.64 o 
   5   3   3        3.07        4.43      1.97 o 
   6   3   3        0.32        0.35      2.73 o 
   7   3   3       32.81       37.57      4.99 o 
   8   3   3       20.19       20.07      4.97 o 
   9   3   3       28.03       23.71      6.13 o 
  -7   4   3        2.45        1.55      5.52 o 
  -6   4   3       48.63       58.97      8.07 o 
  -5   4   3       26.10       27.66      5.30 o 
  -4   4   3        2.30        0.90      3.83 o 
  -3   4   3        1.15        1.94      3.29 o 
  -2   4   3       38.35       29.68      3.73 o 
  -1   4   3      496.79      458.52     12.00 o 
   0   4   3      450.21      407.68      7.42 o 
   1   4   3        2.23        4.14      1.97 o 
   2   4   3      452.08      470.77     11.28 o 
   3   4   3       93.38       99.53      5.51 o 
   4   4   3        7.17       10.53      2.67 o 
   5   4   3        1.97        2.27      2.27 o 
   6   4   3       22.62       17.49      4.33 o 
   7   4   3        0.64        4.24      2.96 o 
   8   4   3       56.14       44.16      6.77 o 
   9   4   3        9.05       12.00      5.63 o 
  -7   5   3        1.77        4.06      5.52 o 
  -6   5   3       10.54        4.15      6.15 o 
  -5   5   3       35.18       48.70      5.98 o 
  -4   5   3        3.44        0.54      4.80 o 
  -3   5   3      126.96      129.28      8.32 o 
  -2   5   3        4.65        0.00      2.99 o 
  -1   5   3       42.05       38.97      4.53 o 
   0   5   3        2.58        7.06      2.45 o 
   1   5   3      243.13      237.89      8.51 o 
   2   5   3       48.46       46.73      4.52 o 
   3   5   3        0.14        0.28      2.40 o 
   4   5   3      180.61      181.89      8.37 o 
   5   5   3       11.19       19.63      3.26 o 
   6   5   3        9.35        6.91      3.43 o 
   7   5   3        2.23        3.78      3.78 o 
   8   5   3        1.00        2.43      3.19 o 
   9   5   3        2.75        5.81      5.81 o 
  -7   6   3        0.61        0.83      5.08 o 
  -6   6   3        9.88        9.63      5.47 o 
  -5   6   3        1.53        2.56      3.72 o 
  -4   6   3        2.05        9.50      3.79 o 
  -3   6   3       55.26       57.98      6.66 o 
  -2   6   3        0.11        3.46      3.46 o 
  -1   6   3      959.44      941.20     19.29 o 
   0   6   3      125.28      137.36      5.71 o 
   1   6   3      236.71      228.42      9.01 o 
   2   6   3       41.31       40.12      4.86 o 
   3   6   3      203.28      205.18      9.50 o 
   4   6   3        4.51        4.30      3.33 o 
   5   6   3        0.45        1.72      3.58 o 
   6   6   3       11.02       10.20      3.83 o 
   7   6   3        5.48        7.83      4.60 o 
   8   6   3        1.63        0.00      5.46 o 
  -6   7   3        0.62       10.26      4.40 o 
  -5   7   3        1.31        7.04      4.46 o 
  -4   7   3       10.61       23.49      4.61 o 
  -3   7   3       11.72        3.24      5.56 o 
  -2   7   3        5.42       10.34      3.92 o 
  -1   7   3       12.32       16.28      3.00 o 
   0   7   3       49.62       54.73      3.74 o 
   1   7   3        4.20        0.35      3.26 o 
   2   7   3        3.46        1.98      2.94 o 
   3   7   3       12.53       11.22      3.72 o 
   4   7   3       58.86       59.45      6.94 o 
   5   7   3       21.90       18.89      4.93 o 
   6   7   3      123.45      116.59     10.27 o 
   7   7   3       20.92       27.09      6.25 o 
   8   7   3        7.04        5.54      5.20 o 
  -6   8   3        0.17        2.53      6.07 o 
  -5   8   3        2.80        2.27      5.81 o 
  -4   8   3        2.31        2.04      5.66 o 
  -3   8   3       85.08       79.22      8.97 o 
  -2   8   3        0.16        7.45      3.24 o 
  -1   8   3        4.72       10.48      2.98 o 
   0   8   3        0.52        1.09      2.31 o 
   1   8   3       23.12       20.51      4.28 o 
   2   8   3        0.72        0.95      3.16 o 
   3   8   3      143.60      148.82      9.82 o 
   4   8   3        6.92        9.55      3.70 o 
   5   8   3        1.76        1.15      4.44 o 
   6   8   3        9.50       13.54      4.93 o 
   7   8   3        1.57        2.71      5.15 o 
  -5   9   3        8.18       18.97      5.98 o 
  -4   9   3      101.73      125.69     11.79 o 
  -3   9   3       50.24       47.76      7.45 o 
  -2   9   3       18.80       25.49      6.33 o 
  -1   9   3        0.30        1.08      3.02 o 
   0   9   3        0.74        2.54      2.76 o 
   1   9   3       10.96        9.10      4.44 o 
   2   9   3       54.18       55.13      6.27 o 
   3   9   3       72.65       60.06      7.00 o 
   4   9   3       26.45       30.19      6.82 o 
   5   9   3        8.30       10.28      5.40 o 
   6   9   3        2.00        1.34      5.14 o 
   7   9   3        6.68        0.00      6.26 o 
  -4  10   3       33.94       29.64      8.10 o 
  -3  10   3        0.71        5.80      5.80 o 
  -2  10   3       15.94       15.12      5.50 o 
  -1  10   3        5.03        0.57      4.94 o 
   0  10   3      115.64      112.91      8.40 o 
   1  10   3       63.95       49.88      7.70 o 
   2  10   3        1.48        5.48      3.48 o 
   3  10   3       20.00       33.32      5.80 o 
   4  10   3        1.40        7.43      5.18 o 
   5  10   3        1.85        0.74      5.26 o 
   6  10   3       18.31       32.25      6.41 o 
  -3  11   3        1.43        5.47      3.94 o 
  -2  11   3        5.83        7.88      5.81 o 
  -1  11   3        0.32        0.64      4.38 o 
   0  11   3       19.19       19.74      4.37 o 
   1  11   3       34.00       34.86      5.54 o 
   2  11   3        1.81        0.00      5.30 o 
   3  11   3        4.35        1.41      5.61 o 
   4  11   3        1.13        1.49      4.60 o 
   5  11   3       29.12       42.94      7.95 o 
  -1  12   3        8.03       14.02      4.83 o 
   0  12   3        6.91        4.79      3.76 o 
   1  12   3        0.73        0.71      4.05 o 
   2  12   3        0.05        0.73      4.87 o 
   3  12   3        5.72        6.32      7.13 o 
  -2 -10   4        0.35        0.00      3.40 o 
  -1 -10   4       10.40        4.51      2.84 o 
   0 -10   4        9.14        6.38      3.01 o 
   1 -10   4        6.78       10.07      3.89 o 
   2 -10   4       10.21       11.12      3.64 o 
   3 -10   4       10.80        4.96      4.14 o 
   4 -10   4        5.77        1.55      3.43 o 
  -3  -9   4        0.18        1.36      3.85 o 
  -2  -9   4        3.75        1.31      3.72 o 
  -1  -9   4       15.10        1.22      3.48 o 
   0  -9   4        0.03        3.09      2.57 o 
   1  -9   4        3.28        3.23      2.93 o 
   2  -9   4       85.86       65.03      7.66 o 
   3  -9   4       17.17       15.51      4.08 o 
   4  -9   4        6.35        2.96      4.16 o 
   5  -9   4       23.02       14.95      4.81 o 
  -4  -8   4       19.03       10.28      5.93 o 
  -3  -8   4        3.76        4.45      3.85 o 
  -2  -8   4       50.54       49.89      7.19 o 
  -1  -8   4        5.13        3.31      4.23 o 
   0  -8   4       30.21       33.60      4.14 o 
   1  -8   4      349.84      369.87     15.16 o 
   2  -8   4        4.83        4.76      4.76 o 
   3  -8   4      100.65      113.93      8.21 o 
   4  -8   4       80.30       74.56      7.34 o 
   5  -8   4      163.11      142.26      9.76 o 
   6  -8   4        8.00       11.04      4.96 o 
  -5  -7   4        6.91        8.50      4.28 o 
  -4  -7   4        0.73        2.53      4.20 o 
  -3  -7   4       62.86       62.73      8.23 o 
  -2  -7   4      129.77      123.84     10.07 o 
  -1  -7   4      150.48      172.63     10.25 o 
   0  -7   4      836.62      867.04     15.55 o 
   1  -7   4      747.74      681.55     19.39 o 
   2  -7   4     1879.50     1829.86     30.45 o 
   3  -7   4       54.87       52.64      6.37 o 
   4  -7   4      303.88      267.69     12.90 o 
   5  -7   4       67.13       66.35      7.92 o 
   6  -7   4       35.35       27.47      6.22 o 
   7  -7   4      141.22      114.48     10.58 o 
  -5  -6   4       99.77      109.09     11.24 o 
  -4  -6   4        2.54        7.59      4.58 o 
  -3  -6   4      244.08      226.52     12.85 o 
  -2  -6   4       67.72       66.39      7.67 o 
  -1  -6   4       83.14       94.78      7.55 o 
   0  -6   4      653.36      642.92     23.53 o 
   1  -6   4      435.86      433.89     15.07 o 
   2  -6   4      190.66      213.55     10.09 o 
   3  -6   4       23.13       23.45      4.75 o 
   4  -6   4      112.55      128.88      8.51 o 
   5  -6   4       77.16       81.34      7.29 o 
   6  -6   4        7.37        3.40      4.38 o 
   7  -6   4        3.80        3.24      3.84 o 
   8  -6   4        1.38        1.44      5.13 o 
  -6  -5   4       11.54        4.50      5.49 o 
  -5  -5   4       17.17       22.76      6.22 o 
  -4  -5   4        4.65        4.32      3.58 o 
  -3  -5   4       65.54       65.38      7.89 o 
  -2  -5   4      101.16      119.61      7.72 o 
  -1  -5   4      248.66      274.65     11.27 o 
   0  -5   4        6.27        3.91      2.24 o 
   1  -5   4      376.12      408.80     13.07 o 
   2  -5   4      177.20      160.21      8.68 o 
   3  -5   4        8.19       13.00      3.64 o 
   4  -5   4       60.33       69.56      6.35 o 
   5  -5   4       14.67        6.94      4.29 o 
   6  -5   4      112.36      121.00     10.15 o 
   7  -5   4        1.29        5.56      4.45 o 
   8  -5   4        7.41        9.87      4.35 o 
  -6  -4   4        0.04        6.52      4.84 o 
  -5  -4   4        7.27        9.63      4.35 o 
  -4  -4   4        1.37        5.03      3.19 o 
  -3  -4   4        0.01        2.88      2.88 o 
  -2  -4   4        8.73       14.84      3.43 o 
  -1  -4   4        0.64        3.11      2.57 o 
   0  -4   4       59.39       55.84      6.75 o 
   1  -4   4      449.95      474.07     13.04 o 
   2  -4   4       15.44       22.49      3.46 o 
   3  -4   4      252.46      266.45     10.21 o 
   4  -4   4        0.42        0.39      2.98 o 
   5  -4   4       45.84       47.08      5.82 o 
   6  -4   4        4.88        4.07      3.80 o 
   7  -4   4        4.71        5.29      4.46 o 
   8  -4   4       39.73       35.62      6.33 o 
  -7  -3   4        0.12        0.85      5.08 o 
  -6  -3   4        0.39        1.42      5.03 o 
  -5  -3   4        4.98        5.78      3.93 o 
  -4  -3   4        0.02        0.48      3.28 o 
  -3  -3   4       28.13       22.68      4.28 o 
  -2  -3   4        3.80        4.51      2.82 o 
  -1  -3   4       93.61       95.62      6.13 o 
   0  -3   4       10.52        7.40      1.42 o 
   1  -3   4       14.32       14.34      2.87 o 
   2  -3   4       27.74       38.18      4.08 o 
   3  -3   4      181.45      183.60      8.42 o 
   4  -3   4        5.14       10.95      3.65 o 
   5  -3   4       75.23       87.77      6.88 o 
   6  -3   4       36.92       34.73      6.07 o 
   7  -3   4        0.80        1.67      5.02 o 
   8  -3   4       14.66       16.55      4.54 o 
   9  -3   4       12.50       19.29      5.12 o 
  -7  -2   4        0.86        0.87      5.52 o 
  -6  -2   4        0.31        0.70      4.74 o 
  -5  -2   4        5.89        4.49      3.69 o 
  -4  -2   4        6.41        4.54      3.44 o 
  -3  -2   4      158.41      203.62      9.68 o 
  -2  -2   4       20.04       25.56      3.43 o 
  -1  -2   4       15.97       24.93      3.17 o 
   0  -2   4      663.54      649.72      9.28 o 
   1  -2   4      705.76      709.03     13.66 o 
   2  -2   4      323.21      309.33      9.30 o 
   3  -2   4      637.33      698.65     14.68 o 
   4  -2   4       54.71       61.16      5.52 o 
   5  -2   4      297.82      312.23     11.78 o 
   6  -2   4      180.02      187.40     10.11 o 
   7  -2   4      306.47      305.14     12.50 o 
   8  -2   4      309.05      269.96     14.98 o 
   9  -2   4        9.25       10.91      5.46 o 
  -7  -1   4        2.58       13.47      5.36 o 
  -6  -1   4        1.97        0.71      6.45 o 
  -5  -1   4        6.76       13.68      3.58 o 
  -4  -1   4       47.41       35.14      5.59 o 
  -3  -1   4       59.09       54.36      4.84 o 
  -2  -1   4      244.10      261.92      9.11 o 
  -1  -1   4        0.27        0.00      1.94 o 
   0  -1   4      278.56      276.10      9.52 o 
   1  -1   4     1806.01     1649.69     19.36 o 
   2  -1   4      458.83      464.60     10.49 o 
   3  -1   4      566.83      599.75     12.64 o 
   4  -1   4       86.93       97.87      6.35 o 
   5  -1   4       52.77       66.08      6.02 o 
   6  -1   4        4.43        9.29      3.65 o 
   7  -1   4      314.96      309.08     13.79 o 
   8  -1   4       54.09       53.16      7.49 o 
   9  -1   4        0.51        1.30      3.68 o 
  -7   0   4       26.87       10.84      8.72 o 
  -6   0   4        4.45        5.15      5.15 o 
  -5   0   4       41.81       51.42      7.15 o 
  -4   0   4        1.87        0.83      2.90 o 
  -3   0   4      143.46      132.70      7.68 o 
  -2   0   4      781.33      760.97     14.94 o 
  -1   0   4      290.98      323.40      9.12 o 
   0   0   4      292.89      279.43      5.65 o 
   1   0   4      642.02      628.23     11.61 o 
   2   0   4       18.69       14.99      2.31 o 
   3   0   4        5.28       10.00      2.40 o 
   4   0   4       10.86       13.47      2.97 o 
   5   0   4        1.15        2.26      2.26 o 
   6   0   4       22.08       26.20      4.54 o 
   7   0   4      298.28      292.16     12.90 o 
   8   0   4        7.50        4.92      4.13 o 
   9   0   4        2.76        5.08      4.19 o 
  -7   1   4        2.48        7.44      4.77 o 
  -6   1   4        3.16        7.49      5.45 o 
  -5   1   4        0.06        0.52      4.59 o 
  -4   1   4        9.40       15.76      3.62 o 
  -3   1   4       12.98       14.69      3.62 o 
  -2   1   4     2488.22     2430.66     26.07 o 
  -1   1   4      496.21      499.44     10.64 o 
   0   1   4      278.79      288.15     30.36 o 
   1   1   4       60.39       54.30      3.67 o 
   2   1   4      114.02      112.84      6.21 o 
   3   1   4       70.21       74.92      4.65 o 
   4   1   4        6.82        7.18      2.06 o 
   5   1   4       15.52       17.96      3.69 o 
   6   1   4      103.60      101.89      7.36 o 
   7   1   4       90.76       72.26      6.81 o 
   8   1   4        7.51        2.14      4.98 o 
   9   1   4        0.98        9.25      3.19 o 
  -7   2   4        0.08        6.53      5.02 o 
  -6   2   4        0.39        3.40      3.24 o 
  -5   2   4        8.62       16.45      4.67 o 
  -4   2   4       11.76       11.89      3.67 o 
  -3   2   4        0.24        2.44      2.72 o 
  -2   2   4     2048.36     2073.16     24.84 o 
  -1   2   4      365.74      399.17      9.81 o 
   0   2   4        7.97        6.08      1.37 o 
   1   2   4      387.08      418.22      9.43 o 
   2   2   4      248.14      263.96      7.42 o 
   3   2   4      294.67      275.99      9.53 o 
   4   2   4      853.07      894.90     15.74 o 
   5   2   4       31.51       38.65      4.09 o 
   6   2   4       54.55       56.79      5.55 o 
   7   2   4       38.34       38.72      4.88 o 
   8   2   4       13.46       12.54      4.07 o 
   9   2   4       17.94       16.04      5.69 o 
  -7   3   4        0.35        5.69      5.93 o 
  -6   3   4        7.18       13.01      4.82 o 
  -5   3   4       17.60       22.05      4.90 o 
  -4   3   4        0.56        5.56      3.02 o 
  -3   3   4      588.87      609.94     16.20 o 
  -2   3   4      399.58      390.84     11.72 o 
  -1   3   4     1040.39      933.73     16.75 o 
   0   3   4       14.74        5.84      5.60 o 
   1   3   4      155.15      176.88      6.80 o 
   2   3   4      801.07      832.40     13.10 o 
   3   3   4       70.71       80.04      4.59 o 
   4   3   4      144.12      135.41      6.26 o 
   5   3   4      202.53      219.18      8.61 o 
   6   3   4       47.66       56.98      5.24 o 
   7   3   4        5.88        4.78      3.70 o 
   8   3   4        0.42        4.22      2.99 o 
   9   3   4        4.16        3.77      3.77 o 
  -7   4   4        0.67        0.00      4.95 o 
  -6   4   4       12.59        9.16      5.98 o 
  -5   4   4        1.34        1.19      3.96 o 
  -4   4   4      135.35      166.87      9.58 o 
  -3   4   4       12.43        9.71      3.98 o 
  -2   4   4       37.10       38.25      4.97 o 
  -1   4   4      123.05      123.27      6.94 o 
   0   4   4       86.70       70.16     48.37 o 
   1   4   4      411.22      400.10     10.30 o 
   2   4   4        3.37        3.62      2.06 o 
   3   4   4      430.66      363.84      1.98 o 
   4   4   4        7.85       13.76      2.95 o 
   5   4   4       74.87       71.50      5.50 o 
   6   4   4        3.39        5.23      2.80 o 
   7   4   4        2.24        5.03      3.47 o 
   8   4   4        4.05        7.11      4.23 o 
   9   4   4        6.09        6.46      5.16 o 
  -6   5   4        8.77       10.91      5.78 o 
  -5   5   4       23.69       20.66      4.96 o 
  -4   5   4        0.45        0.00      4.20 o 
  -3   5   4       60.09       46.77      6.68 o 
  -2   5   4      102.89      106.81      7.23 o 
  -1   5   4       48.57       48.30      4.90 o 
   0   5   4       16.18       20.88      2.50 o 
   1   5   4        1.67        3.71      1.99 o 
   2   5   4       62.53       70.77      5.33 o 
   3   5   4      102.23       94.96      6.15 o 
   4   5   4        1.26        1.63      2.82 o 
   5   5   4       29.20       23.86      4.62 o 
   6   5   4        2.34        2.03      3.23 o 
   7   5   4        1.70        3.90      2.98 o 
   8   5   4        0.02        2.86      4.29 o 
   9   5   4        1.05        2.01      5.09 o 
  -6   6   4        3.39        6.88      3.97 o 
  -5   6   4        3.54        3.33      5.22 o 
  -4   6   4        2.38        0.00      4.04 o 
  -3   6   4        0.42        4.09      4.47 o 
  -2   6   4       10.81        8.89      4.25 o 
  -1   6   4      143.69      154.30      8.43 o 
   0   6   4       39.94       34.58      3.11 o 
   1   6   4       23.05       14.99      3.96 o 
   2   6   4       58.53       60.93      4.75 o 
   3   6   4       74.36       65.56      5.67 o 
   4   6   4      350.12      335.27     12.26 o 
   5   6   4       72.36       75.35      6.78 o 
   6   6   4       53.55       55.61      6.33 o 
   7   6   4       69.60       71.43      8.28 o 
   8   6   4        5.15        6.20      3.92 o 
  -6   7   4        2.49        0.81      6.24 o 
  -5   7   4        0.57        6.54      4.18 o 
  -4   7   4        3.73        5.29      5.29 o 
  -3   7   4        5.36        1.15      5.41 o 
  -2   7   4        5.62       11.33      3.95 o 
  -1   7   4       57.62       53.92      5.68 o 
   0   7   4       66.86       77.82      4.43 o 
   1   7   4       53.57       42.64      4.96 o 
   2   7   4      285.97      267.91     11.17 o 
   3   7   4       17.51        1.32      4.38 o 
   4   7   4     1180.71     1152.80     24.02 o 
   5   7   4      610.71      653.21     18.94 o 
   6   7   4       38.45       37.24      5.55 o 
   7   7   4       58.11       74.06      7.87 o 
   8   7   4       26.59       20.67      6.55 o 
  -5   8   4        1.51        5.84      5.84 o 
  -4   8   4        6.02        3.53      5.61 o 
  -3   8   4       56.78       57.03      7.30 o 
  -2   8   4      145.42      152.55     10.79 o 
  -1   8   4       79.32       74.72      7.39 o 
   0   8   4      174.76      152.91      6.66 o 
   1   8   4        0.18        0.00      3.47 o 
   2   8   4      135.20      123.91      8.42 o 
   3   8   4      509.12      508.79     16.66 o 
   4   8   4      214.84      255.37     12.79 o 
   5   8   4      119.49      124.72     10.89 o 
   6   8   4        5.72        6.48      4.79 o 
   7   8   4       32.20       41.39      7.37 o 
   8   8   4        1.95        1.42      4.84 o 
  -5   9   4      100.90      110.04     12.85 o 
  -4   9   4        1.52        6.37      6.37 o 
  -3   9   4       82.91       89.26      9.39 o 
  -2   9   4        0.61        2.98      4.37 o 
  -1   9   4       10.99       11.33      4.48 o 
   0   9   4       73.91       74.21      5.37 o 
   1   9   4        7.16        8.85      3.81 o 
   2   9   4       39.89       34.41      6.07 o 
   3   9   4       32.34       26.97      5.24 o 
   4   9   4      124.97      104.32      9.69 o 
   5   9   4        0.10        3.12      3.68 o 
   6   9   4        2.76        6.58      3.84 o 
   7   9   4       18.72       24.63      6.16 o 
  -4  10   4        0.36        3.99      5.62 o 
  -3  10   4        0.97        6.74      6.74 o 
  -2  10   4        5.50        1.99      4.41 o 
  -1  10   4        0.19        0.62      3.92 o 
   0  10   4        0.90        4.35      2.49 o 
   1  10   4       40.49       38.43      5.85 o 
   2  10   4        0.31        4.64      4.08 o 
   3  10   4       42.91       53.65      6.80 o 
   4  10   4        1.18        2.61      5.15 o 
   5  10   4        3.33        4.83      5.32 o 
   6  10   4       12.05       13.67      5.61 o 
  -3  11   4        0.04        0.78      4.15 o 
  -2  11   4        0.03        2.13      4.41 o 
  -1  11   4        0.50        4.58      5.05 o 
   0  11   4        0.38        3.54      3.54 o 
   1  11   4        3.20        7.51      3.45 o 
   2  11   4        1.60        4.53      4.74 o 
   3  11   4        0.33        0.72      5.00 o 
   4  11   4        6.21        1.43      5.94 o 
   5  11   4        6.61       16.42      5.67 o 
  -1  12   4        6.80        2.87      5.94 o 
   0  12   4        0.53        4.59      3.26 o 
   1  12   4       11.49        7.60      5.60 o 
   2  12   4        3.13        1.43      5.35 o 
   3  12   4        0.50        0.77      4.40 o 
   0 -10   5       24.69       39.44      9.72 o 
   1 -10   5       11.33       14.49      4.73 o 
   2 -10   5        2.07        0.00      4.40 o 
   3 -10   5        8.05        7.40      3.98 o 
  -2  -9   5        0.78        4.71      4.71 o 
  -1  -9   5        1.42        4.80      4.12 o 
   0  -9   5        1.67        6.52      3.12 o 
   1  -9   5        0.00        4.97      4.97 o 
   2  -9   5        1.91        6.60      3.54 o 
   3  -9   5       16.30       10.68      4.80 o 
   4  -9   5        1.24        2.41      4.05 o 
   5  -9   5       11.22       19.04      5.62 o 
  -3  -8   5        0.49        0.68      6.13 o 
  -2  -8   5        0.21        5.28      3.36 o 
  -1  -8   5       15.91       10.01      4.76 o 
   0  -8   5       35.22       38.37      4.60 o 
   1  -8   5       12.79       18.28      4.47 o 
   2  -8   5        3.01        1.68      4.40 o 
   3  -8   5       73.68       78.37      7.74 o 
   4  -8   5       51.46       55.25      7.19 o 
   5  -8   5        0.26        1.87      3.84 o 
   6  -8   5       46.05       31.56      6.55 o 
  -4  -7   5       64.08       65.17      8.60 o 
  -3  -7   5       18.81       20.55      5.69 o 
  -2  -7   5       28.09       26.36      5.94 o 
  -1  -7   5       44.70       44.09      6.47 o 
   0  -7   5       68.38       78.06      5.58 o 
   1  -7   5      206.83      200.43     12.46 o 
   2  -7   5      135.09      153.45     10.35 o 
   3  -7   5      131.96      128.00      8.77 o 
   4  -7   5      149.15      141.91     10.38 o 
   5  -7   5        5.19        0.59      4.55 o 
   6  -7   5       38.93       57.08      7.72 o 
   7  -7   5        0.55        1.46      4.92 o 
  -5  -6   5        0.25        4.29      4.96 o 
  -4  -6   5       38.54       34.76      6.51 o 
  -3  -6   5       11.14        2.30      5.49 o 
  -2  -6   5      117.30       99.47      9.64 o 
  -1  -6   5      159.83      159.59     10.72 o 
   0  -6   5        0.38        1.23      2.78 o 
   1  -6   5      133.99      150.81     10.25 o 
   2  -6   5        0.76        4.11      3.78 o 
   3  -6   5       11.46       14.46      4.45 o 
   4  -6   5       78.18       93.16      8.01 o 
   5  -6   5       27.71       30.63      6.18 o 
   6  -6   5       97.91      102.91      9.66 o 
   7  -6   5        5.80        2.08      5.26 o 
  -5  -5   5       11.61       22.60      4.90 o 
  -4  -5   5       55.16       59.25      7.54 o 
  -3  -5   5        1.24        1.62      4.25 o 
  -2  -5   5      120.01      120.25      9.64 o 
  -1  -5   5       63.59       70.44      6.93 o 
   0  -5   5       29.43       27.22      6.00 o 
   1  -5   5      262.22      275.67     11.70 o 
   2  -5   5        0.06        2.87      2.45 o 
   3  -5   5      140.33      152.30      9.03 o 
   4  -5   5       13.30       14.97      4.11 o 
   5  -5   5        0.15        0.48      3.51 o 
   6  -5   5       71.50       67.83      8.00 o 
   7  -5   5       14.04       17.15      5.46 o 
   8  -5   5        3.72        8.83      6.03 o 
  -6  -4   5        4.03        3.84      5.26 o 
  -5  -4   5        0.00        0.63      5.05 o 
  -4  -4   5       20.41       21.82      5.40 o 
  -3  -4   5       11.08        8.34      4.30 o 
  -2  -4   5       13.34       12.77      4.01 o 
  -1  -4   5       10.15        9.65      3.58 o 
   0  -4   5       30.82       37.21      3.22 o 
   1  -4   5      201.55      201.85      9.46 o 
   2  -4   5       76.85       90.80      6.83 o 
   3  -4   5        0.71        1.90      3.20 o 
   4  -4   5       35.43       47.56      5.19 o 
   5  -4   5        5.52        5.15      3.76 o 
   6  -4   5        0.47        1.07      3.62 o 
   7  -4   5        2.13        3.72      5.29 o 
   8  -4   5        3.94        3.53      4.52 o 
  -6  -3   5        1.46        0.73      4.60 o 
  -5  -3   5        4.20        3.79      4.35 o 
  -4  -3   5       30.14       31.16      5.89 o 
  -3  -3   5      135.89      126.34      8.89 o 
  -2  -3   5        6.24        8.04      3.45 o 
  -1  -3   5       32.95       34.47      4.54 o 
   0  -3   5        5.20        5.21      2.04 o 
   1  -3   5      101.95      107.76      6.36 o 
   2  -3   5        6.17        7.52      2.50 o 
   3  -3   5       39.63       52.33      5.09 o 
   4  -3   5       31.89       29.92      4.36 o 
   5  -3   5       83.25       93.45      7.60 o 
   6  -3   5       49.76       44.66      6.51 o 
   7  -3   5       14.84        9.36      5.28 o 
   8  -3   5        1.82        7.30      3.58 o 
   9  -3   5       26.21       30.06      6.69 o 
  -6  -2   5        0.14        0.75      5.22 o 
  -5  -2   5        1.80        4.91      4.34 o 
  -4  -2   5       22.29       21.14      5.23 o 
  -3  -2   5       14.29        2.52      4.39 o 
  -2  -2   5       44.72       40.97      5.23 o 
  -1  -2   5       68.04       73.23      5.56 o 
   0  -2   5      430.47      449.40     12.74 o 
   1  -2   5      359.22      334.89     10.47 o 
   2  -2   5     2244.62     2397.69     27.45 o 
   3  -2   5       88.02       89.90      6.45 o 
   4  -2   5      628.25      721.02     16.99 o 
   5  -2   5        7.98       22.49      4.26 o 
   6  -2   5      111.88       95.11      8.69 o 
   7  -2   5      129.68      129.84     11.21 o 
   8  -2   5        1.06        1.87      4.42 o 
   9  -2   5        0.96        4.86      6.32 o 
  -6  -1   5        8.20       10.32      5.23 o 
  -5  -1   5        5.90       10.79      4.39 o 
  -4  -1   5       26.95       25.66      5.04 o 
  -3  -1   5      119.21      128.76      8.02 o 
  -2  -1   5       38.72       35.95      4.29 o 
  -1  -1   5       81.58       81.21      5.57 o 
   0  -1   5       93.94      106.09      4.29 o 
   1  -1   5       18.17       19.07      3.32 o 
   2  -1   5        0.07        2.97      2.20 o 
   3  -1   5       61.69       66.35      5.19 o 
   4  -1   5      276.14      251.54      9.86 o 
   5  -1   5        0.05        0.35      2.56 o 
   6  -1   5        1.57        6.25      3.87 o 
   7  -1   5       71.41       66.32      7.17 o 
   8  -1   5       18.66       22.35      5.66 o 
   9  -1   5        7.36        5.93      4.76 o 
  -6   0   5        7.60        2.92      5.52 o 
  -5   0   5       14.43       20.16      4.49 o 
  -4   0   5       29.89       33.12      5.18 o 
  -3   0   5      127.97      109.81      7.51 o 
  -2   0   5        2.86        1.29      2.76 o 
  -1   0   5      520.04      463.42     12.15 o 
   0   0   5        6.50        7.57      2.00 o 
   1   0   5      280.41      290.57      8.86 o 
   2   0   5      220.91      175.13      7.20 o 
   3   0   5      185.05      170.32      8.58 o 
   4   0   5        1.12        0.65      2.30 o 
   5   0   5        0.41        2.94      3.29 o 
   6   0   5      118.81      119.31      8.66 o 
   7   0   5       22.86       17.45      4.46 o 
   8   0   5        0.54        7.83      2.87 o 
   9   0   5       17.99       19.03      6.05 o 
  -7   1   5        1.36        2.61      5.45 o 
  -6   1   5        0.33        0.70      6.13 o 
  -5   1   5        0.01        1.74      3.71 o 
  -4   1   5        1.56        0.95      3.62 o 
  -3   1   5       52.25       62.53      5.20 o 
  -2   1   5        4.19        2.09      2.46 o 
  -1   1   5      317.28      328.37      9.79 o 
   0   1   5       34.13       36.89      2.60 o 
   1   1   5        8.38        8.52      2.35 o 
   2   1   5        8.53       11.66      2.59 o 
   3   1   5       11.07       14.02      2.91 o 
   4   1   5       17.49       23.12      3.69 o 
   5   1   5       58.56       54.46      5.33 o 
   6   1   5       86.23       88.62      6.54 o 
   7   1   5       15.87       14.65      4.26 o 
   8   1   5        4.83        0.00      4.35 o 
   9   1   5       21.51       22.78      6.04 o 
  -6   2   5        0.03        2.20      4.18 o 
  -5   2   5        5.78       18.49      4.44 o 
  -4   2   5        2.24        2.90      3.31 o 
  -3   2   5       15.62       13.82      3.98 o 
  -2   2   5       28.68       24.04      3.71 o 
  -1   2   5       15.28       18.32      2.71 o 
   0   2   5      105.84      116.36      3.97 o 
   1   2   5      172.54      145.58      6.61 o 
   2   2   5      156.24      148.18      6.64 o 
   3   2   5        0.02        2.72      2.72 o 
   4   2   5        1.36        0.00      1.95 o 
   5   2   5       63.55       73.71      5.51 o 
   6   2   5       95.29       86.30      6.79 o 
   7   2   5       12.62       11.86      3.47 o 
   8   2   5      101.86       71.21      7.83 o 
   9   2   5        0.55        0.61      4.40 o 
  -6   3   5        2.14       12.45      5.33 o 
  -5   3   5        0.77        1.82      4.59 o 
  -4   3   5        0.33        1.47      3.78 o 
  -3   3   5        0.12        2.04      2.24 o 
  -2   3   5      219.26      234.05      9.85 o 
  -1   3   5      149.00      127.66      6.83 o 
   0   3   5      292.61      259.07      6.51 o 
   1   3   5      804.94      831.75     15.40 o 
   2   3   5     1708.23     1902.45     20.34 o 
   3   3   5     1570.78     1787.18     20.65 o 
   4   3   5        8.02        0.78      2.07 o 
   5   3   5      272.34      233.68      9.14 o 
   6   3   5        9.34        8.67      2.64 o 
   7   3   5        1.67        0.41      2.18 o 
   8   3   5       15.89       13.49      3.90 o 
   9   3   5        1.91        4.79      4.79 o 
  -6   4   5        0.05        2.22      4.29 o 
  -5   4   5       59.24       56.60      8.15 o 
  -4   4   5      126.98      145.00      9.80 o 
  -3   4   5       38.20       53.04      6.24 o 
  -2   4   5      593.01      564.85     15.85 o 
  -1   4   5       20.21       22.93      3.96 o 
   0   4   5      696.51      650.59     10.56 o 
   1   4   5      124.77      146.19      6.90 o 
   2   4   5       12.48        9.65      3.14 o 
   3   4   5        2.20        2.50      2.17 o 
   4   4   5        6.10       10.76      2.24 o 
   5   4   5        2.84        2.47      2.20 o 
   6   4   5       66.53       53.95      5.73 o 
   7   4   5       57.17       40.81      5.57 o 
   8   4   5       56.01       44.53      6.21 o 
   9   4   5        6.53        0.61      5.27 o 
  -6   5   5        7.72        3.05      6.33 o 
  -5   5   5        0.00        3.94      3.94 o 
  -4   5   5       14.56       19.39      4.81 o 
  -3   5   5        0.48        8.93      3.00 o 
  -2   5   5        1.38        2.65      3.91 o 
  -1   5   5       47.31       40.39      5.17 o 
   0   5   5      164.90      156.68      5.73 o 
   1   5   5       26.86       20.60      2.97 o 
   2   5   5      137.06      167.60      7.94 o 
   3   5   5        0.24        2.54      2.61 o 
   4   5   5        6.32        8.57      2.96 o 
   5   5   5       12.27       19.06      3.31 o 
   6   5   5        0.59        1.20      3.33 o 
   7   5   5       60.42       60.65      6.44 o 
   8   5   5       11.87        3.37      4.50 o 
   9   5   5        0.76        1.95      4.38 o 
  -6   6   5        2.88        4.67      4.67 o 
  -5   6   5        7.30        4.16      5.12 o 
  -4   6   5        1.07        3.10      5.25 o 
  -3   6   5       15.07       15.26      4.76 o 
  -2   6   5      241.67      217.73     11.69 o 
  -1   6   5        3.18        5.05      3.39 o 
   0   6   5       74.40       57.52      3.97 o 
   1   6   5        0.23        1.70      2.88 o 
   2   6   5      252.77      284.76     10.81 o 
   3   6   5        2.39       13.38      3.08 o 
   4   6   5       46.79       56.68      5.37 o 
   5   6   5       32.06       28.19      4.03 o 
   6   6   5       80.40       61.14      7.00 o 
   7   6   5       24.53       17.38      4.63 o 
   8   6   5       16.25       17.80      5.07 o 
  -5   7   5        4.10        5.19      5.41 o 
  -4   7   5        1.83        6.63      4.55 o 
  -3   7   5       25.92       22.00      5.84 o 
  -2   7   5       54.46       55.65      6.78 o 
  -1   7   5      233.53      222.58     10.81 o 
   0   7   5       11.27        5.50      2.88 o 
   1   7   5      378.39      363.25     12.53 o 
   2   7   5       50.66       53.68      6.05 o 
   3   7   5      266.79      266.90     12.14 o 
   4   7   5      311.55      309.93     13.11 o 
   5   7   5      159.23      125.19      3.45 o 
   6   7   5      163.48      129.38      3.70 o 
   7   7   5       11.16       10.72      4.59 o 
   8   7   5       24.92       26.11      6.00 o 
  -5   8   5        0.94        3.12      3.70 o 
  -4   8   5        1.31       16.50      4.91 o 
  -3   8   5       44.50       37.46      7.37 o 
  -2   8   5       17.95       20.03      5.24 o 
  -1   8   5      283.80      271.39     12.82 o 
   0   8   5        5.56        0.69      3.04 o 
   1   8   5      614.68      575.39     16.75 o 
   2   8   5       30.67       40.52      5.42 o 
   3   8   5      266.89      317.36     13.50 o 
   4   8   5      192.39      193.48     11.76 o 
   5   8   5        4.51        9.12      4.32 o 
   6   8   5       82.12       81.44      8.12 o 
   7   8   5        2.94        0.00      4.31 o 
   8   8   5       43.22       39.02      7.80 o 
  -4   9   5      165.77      186.32     14.13 o 
  -3   9   5       23.10       25.03      6.80 o 
  -2   9   5       97.43      101.04      9.47 o 
  -1   9   5      192.22      201.77     12.32 o 
   0   9   5       32.93       26.80      7.00 o 
   1   9   5      437.05      463.90     15.85 o 
   2   9   5      107.70      118.33      8.79 o 
   3   9   5      291.53      333.64     14.13 o 
   4   9   5       48.83       37.99      6.93 o 
   5   9   5       77.67       74.66      8.32 o 
   6   9   5       45.01       38.61      7.47 o 
   7   9   5        0.14        2.68      3.57 o 
  -3  10   5       20.86       28.78      7.80 o 
  -2  10   5       41.13       43.21      6.90 o 
  -1  10   5       53.09       42.90      4.10 o 
   0  10   5        2.59        8.92      2.76 o 
   1  10   5        0.26        1.60      4.29 o 
   2  10   5       56.64       66.29      7.12 o 
   3  10   5        0.06        4.22      4.84 o 
   4  10   5        9.93       19.06      5.18 o 
   5  10   5       17.45       13.30      5.69 o 
   6  10   5       10.20       13.85      6.40 o 
  -2  11   5        0.79        7.75      4.17 o 
  -1  11   5       18.98       29.07      6.80 o 
   0  11   5       53.95       45.22      5.78 o 
   1  11   5        1.89        3.61      3.61 o 
   2  11   5       18.07       27.34      5.38 o 
   3  11   5        0.10        2.64      4.14 o 
   4  11   5        0.00        3.44      4.11 o 
   5  11   5       22.65       24.40      6.52 o 
   0  12   5        5.71        0.24      8.27 o 
   1  12   5        3.54       14.48      3.85 o 
   2  12   5        0.25        8.15      3.72 o 
   3  12   5        0.57        2.84      5.40 o 
  -1  -9   6        5.40        6.09      5.96 o 
   0  -9   6        5.69       10.29      3.30 o 
   1  -9   6       16.30       19.69      6.59 o 
   2  -9   6        5.59       12.97      3.82 o 
   3  -9   6        7.69        5.37      5.62 o 
   4  -9   6        0.25        4.81      5.07 o 
  -2  -8   6        2.73        7.28      4.64 o 
  -1  -8   6        1.68        1.41      4.95 o 
   0  -8   6        4.90        0.49      3.32 o 
   1  -8   6       23.70       27.28      5.72 o 
   2  -8   6        0.34        3.81      3.47 o 
   3  -8   6       14.33       19.49      6.23 o 
   4  -8   6        1.91        1.96      4.90 o 
   5  -8   6        0.58        0.00      4.10 o 
  -3  -7   6        0.01        3.51      3.79 o 
  -2  -7   6        0.06        6.71      3.56 o 
  -1  -7   6       25.53       29.47      6.99 o 
   0  -7   6      100.47      112.47      7.27 o 
   1  -7   6      240.24      272.56     14.65 o 
   2  -7   6        8.18        1.73      4.08 o 
   3  -7   6        3.96        3.46      4.28 o 
   4  -7   6        5.34        0.61      4.64 o 
   5  -7   6       12.02        0.61      4.94 o 
   6  -7   6        0.96        5.06      5.06 o 
  -4  -6   6        0.01        4.16      4.83 o 
  -3  -6   6       13.25        0.00      5.28 o 
  -2  -6   6       30.51       21.32      6.69 o 
  -1  -6   6        0.93        1.71      3.92 o 
   0  -6   6      606.26      617.17     26.29 o 
   1  -6   6      170.09      193.69     11.17 o 
   2  -6   6       13.32       15.09      4.19 o 
   3  -6   6       12.21        9.48      4.67 o 
   4  -6   6        3.76        0.55      3.56 o 
   5  -6   6       22.88       18.57      5.67 o 
   6  -6   6       73.32       78.41      9.15 o 
   7  -6   6        0.35        6.10      6.10 o 
  -5  -5   6        2.84        1.45      4.82 o 
  -4  -5   6        0.09        4.91      4.91 o 
  -3  -5   6       21.46       19.07      4.45 o 
  -2  -5   6       13.74       17.12      4.56 o 
  -1  -5   6        0.10        0.00      4.03 o 
   0  -5   6      460.40      506.50     36.17 o 
   1  -5   6       40.46       37.57      6.68 o 
   2  -5   6       77.00       80.10      7.35 o 
   3  -5   6       16.61       10.94      4.78 o 
   4  -5   6       91.39      112.05      9.00 o 
   5  -5   6       99.03      106.04      9.08 o 
   6  -5   6        9.67        3.72      5.52 o 
   7  -5   6       21.06       22.40      6.72 o 
   8  -5   6        0.12        3.84      5.26 o 
  -5  -4   6        1.39        8.38      4.23 o 
  -4  -4   6        0.95        3.05      4.59 o 
  -3  -4   6        2.51        9.90      4.28 o 
  -2  -4   6        0.88        0.00      3.49 o 
  -1  -4   6       22.55       21.57      5.23 o 
   0  -4   6        5.91        3.14      4.62 o 
   1  -4   6        0.46        1.69      3.53 o 
   2  -4   6      168.79      171.83      9.46 o 
   3  -4   6        2.51        9.45      3.48 o 
   4  -4   6       53.98       60.41      6.56 o 
   5  -4   6       70.57       70.88      7.53 o 
   6  -4   6       34.79       44.21      6.29 o 
   7  -4   6        6.80        2.62      4.72 o 
   8  -4   6        3.05        5.51      5.51 o 
  -5  -3   6        2.20        5.45      5.66 o 
  -4  -3   6        4.60        4.06      4.06 o 
  -3  -3   6        2.60        3.58      4.11 o 
  -2  -3   6       28.97       22.54      4.79 o 
  -1  -3   6       68.57       62.82      6.01 o 
   0  -3   6       11.95        6.53      2.49 o 
   1  -3   6       30.19       33.14      4.70 o 
   2  -3   6        0.58        3.16      3.16 o 
   3  -3   6       35.51       37.89      4.59 o 
   4  -3   6        7.19        9.32      3.37 o 
   5  -3   6        8.89        7.65      4.29 o 
   6  -3   6        0.00        2.69      3.19 o 
   7  -3   6       37.41       39.45      6.52 o 
   8  -3   6        8.31        8.24      5.33 o 
   9  -3   6        9.98        7.57      5.72 o 
  -6  -2   6        0.38        5.67      5.67 o 
  -5  -2   6        0.05        3.94      3.94 o 
  -4  -2   6        7.55        6.68      4.27 o 
  -3  -2   6        1.62        0.46      3.69 o 
  -2  -2   6        3.67        2.53      3.27 o 
  -1  -2   6        0.80        1.57      2.74 o 
   0  -2   6      108.33      107.70      4.88 o 
   1  -2   6       35.50       40.98      4.40 o 
   2  -2   6        2.40        1.40      2.73 o 
   3  -2   6        0.03        0.70      2.93 o 
   4  -2   6        2.12        2.33      3.31 o 
   5  -2   6        5.35        3.58      4.31 o 
   6  -2   6       13.00       16.33      4.91 o 
   7  -2   6      115.35      114.95      9.81 o 
   8  -2   6        3.79        5.59      5.59 o 
   9  -2   6        3.68        5.69      4.76 o 
  -6  -1   6        1.41        7.83      3.66 o 
  -5  -1   6        0.04        3.93      5.05 o 
  -4  -1   6       52.66       41.32      6.55 o 
  -3  -1   6        6.11        7.23      3.97 o 
  -2  -1   6       13.91       12.73      3.95 o 
  -1  -1   6      104.64       91.33      6.53 o 
   0  -1   6       13.39       14.27      3.34 o 
   1  -1   6      130.34      113.33      6.43 o 
   2  -1   6        1.08        5.75      2.60 o 
   3  -1   6       16.49       12.96      2.81 o 
   4  -1   6       57.32       70.18      5.67 o 
   5  -1   6       71.04       70.68      6.75 o 
   6  -1   6      438.09      503.76     17.03 o 
   7  -1   6      365.98      392.67     15.94 o 
   8  -1   6       18.71       24.94      5.71 o 
   9  -1   6        0.13        4.84      4.84 o 
  -6   0   6        0.13        0.75      5.78 o 
  -5   0   6        0.00        2.54      3.75 o 
  -4   0   6        1.22        0.00      4.28 o 
  -3   0   6        3.79        0.45      3.52 o 
  -2   0   6      117.58      111.66      7.65 o 
  -1   0   6        2.14        4.14      2.07 o 
   0   0   6       56.83       61.26      3.43 o 
   1   0   6        1.28        5.35      2.54 o 
   2   0   6        0.10        5.69      2.32 o 
   3   0   6        0.32        2.40      2.40 o 
   4   0   6       31.25       26.68      3.71 o 
   5   0   6        0.00        3.19      2.48 o 
   6   0   6      840.22      901.55     21.69 o 
   7   0   6       95.69      117.89      9.04 o 
   8   0   6        9.54        6.89      4.20 o 
   9   0   6        0.17        5.28      5.28 o 
  -6   1   6        1.91        3.12      5.95 o 
  -5   1   6        2.70        7.03      3.76 o 
  -4   1   6       28.11       39.98      6.69 o 
  -3   1   6       83.87       71.63      7.20 o 
  -2   1   6       42.76       30.62      4.33 o 
  -1   1   6       16.00       19.08      3.09 o 
   0   1   6      338.78      311.08     16.25 o 
   1   1   6      135.63      117.64      6.17 o 
   2   1   6       31.35       28.12      3.58 o 
   3   1   6       63.72       68.34      5.10 o 
   4   1   6        4.98        6.87      2.97 o 
   5   1   6        1.63        4.58      2.59 o 
   6   1   6      347.88      358.74     13.78 o 
   7   1   6        6.76        7.65      3.47 o 
   8   1   6        7.28        8.20      3.66 o 
   9   1   6        9.12       13.58      4.94 o 
  -6   2   6        0.93        4.95      4.95 o 
  -5   2   6        0.28        7.09      3.05 o 
  -4   2   6       10.73        6.77      3.89 o 
  -3   2   6      363.94      383.26     14.25 o 
  -2   2   6       73.03       74.18      5.81 o 
  -1   2   6       35.04       36.75      4.03 o 
   0   2   6       18.07       16.88      2.13 o 
   1   2   6       44.70       29.99      3.87 o 
   2   2   6        0.09        1.50      2.66 o 
   3   2   6       27.04       26.62      3.99 o 
   4   2   6       39.69       45.01      4.67 o 
   5   2   6      209.35      232.34      9.82 o 
   6   2   6        1.14        3.26      3.26 o 
   7   2   6      119.22      103.74      8.15 o 
   8   2   6       36.77       41.91      6.61 o 
   9   2   6        6.29        6.62      3.85 o 
  -6   3   6        1.03        0.00      5.03 o 
  -5   3   6        3.58        6.50      3.81 o 
  -4   3   6       39.10       50.09      6.50 o 
  -3   3   6      323.54      282.78     12.72 o 
  -2   3   6        1.24        2.97      2.59 o 
  -1   3   6       46.38       43.07      4.44 o 
   0   3   6       30.54       37.88      5.48 o 
   1   3   6       91.31       83.68      5.75 o 
   2   3   6      387.40      434.51     11.47 o 
   3   3   6        4.91        6.14      2.43 o 
   4   3   6      449.05      495.98     12.58 o 
   5   3   6        0.17        0.33      2.61 o 
   6   3   6        1.19        8.22      3.37 o 
   7   3   6       14.68       17.53      4.28 o 
   8   3   6        2.02        4.00      4.00 o 
   9   3   6       12.81        7.81      5.56 o 
  -6   4   6        1.68        0.00      6.00 o 
  -5   4   6        4.42        8.02      4.85 o 
  -4   4   6        1.64        4.47      4.47 o 
  -3   4   6       25.26       19.76      4.85 o 
  -2   4   6        0.33        2.96      3.09 o 
  -1   4   6       49.75       52.19      5.10 o 
   0   4   6       16.23       13.42      2.41 o 
   1   4   6        0.03        1.55      2.28 o 
   2   4   6       48.26       41.14      4.18 o 
   3   4   6        5.14        3.30      2.25 o 
   4   4   6       83.57       78.71      5.47 o 
   5   4   6        4.19        5.99      2.60 o 
   6   4   6       42.56       37.12      4.79 o 
   7   4   6        1.54        0.89      3.48 o 
   8   4   6        2.64        5.18      3.29 o 
   9   4   6        7.42        0.00      5.57 o 
  -5   5   6        4.68        0.70      6.03 o 
  -4   5   6       52.70       63.04      7.83 o 
  -3   5   6        0.00        4.29      4.29 o 
  -2   5   6        3.53       11.34      3.50 o 
  -1   5   6       28.55       38.64      4.93 o 
   0   5   6       26.65       20.44      4.01 o 
   1   5   6        1.79        3.63      2.24 o 
   2   5   6      160.58      183.17      9.01 o 
   3   5   6        4.11        7.40      3.03 o 
   4   5   6       32.91       46.55      4.67 o 
   5   5   6        2.92        2.04      2.37 o 
   6   5   6        0.42        1.20      2.78 o 
   7   5   6       12.81       12.83      3.81 o 
   8   5   6       11.37       13.48      4.96 o 
   9   5   6       10.82       12.54      5.15 o 
  -5   6   6        0.99        6.49      4.12 o 
  -4   6   6        4.48        5.18      5.54 o 
  -3   6   6        4.01        0.00      4.68 o 
  -2   6   6        9.77        5.75      4.59 o 
  -1   6   6        5.27        5.10      3.51 o 
   0   6   6        2.48        4.96      1.86 o 
   1   6   6       16.03       23.26      3.90 o 
   2   6   6       48.60       46.28      5.73 o 
   3   6   6       12.34       16.20      4.07 o 
   4   6   6       34.16       36.25      4.65 o 
   5   6   6        6.23        6.67      3.56 o 
   6   6   6       15.27        9.97      3.96 o 
   7   6   6        9.41       17.79      4.35 o 
   8   6   6        0.20        0.58      4.13 o 
  -5   7   6        2.05        0.00      5.83 o 
  -4   7   6        0.86        1.35      5.14 o 
  -3   7   6        2.98        9.39      4.44 o 
  -2   7   6       24.05       23.60      6.75 o 
  -1   7   6        8.30        7.22      1.98 o 
   0   7   6       26.27       20.34      3.16 o 
   1   7   6        0.04        2.37      2.92 o 
   2   7   6        0.19        2.05      3.84 o 
   3   7   6       76.51       82.67      7.10 o 
   4   7   6      286.47      280.59     12.16 o 
   5   7   6       19.11       20.71      5.32 o 
   6   7   6       35.21       29.35      5.77 o 
   7   7   6       48.63       51.44      7.36 o 
   8   7   6       21.22       10.40      5.97 o 
  -4   8   6        0.43        3.69      4.34 o 
  -3   8   6       36.25       36.32      6.95 o 
  -2   8   6       61.71       54.97      7.30 o 
  -1   8   6        4.15        6.39      3.44 o 
   0   8   6       82.98       64.78      4.80 o 
   1   8   6       65.80       62.17      6.46 o 
   2   8   6      315.95      300.09     12.67 o 
   3   8   6     1072.50     1195.72     25.57 o 
   4   8   6       21.33        8.74      5.60 o 
   5   8   6      274.62      289.78     14.09 o 
   6   8   6        2.06        3.29      4.03 o 
   7   8   6       16.72       17.28      6.52 o 
   8   8   6       55.03       60.27      8.82 o 
  -3   9   6        8.59        5.04      4.67 o 
  -2   9   6       53.42       45.69      8.15 o 
  -1   9   6        6.52       11.44      4.92 o 
   0   9   6      125.62      124.50     11.73 o 
   1   9   6        1.84        0.97      3.17 o 
   2   9   6        3.22        2.98      4.58 o 
   3   9   6       77.15       62.16      7.63 o 
   4   9   6       15.09       24.63      4.86 o 
   5   9   6        6.46       13.58      5.96 o 
   6   9   6        1.81        7.34      4.75 o 
   7   9   6        4.56        6.48      4.70 o 
  -3  10   6       27.16       30.70      7.10 o 
  -2  10   6        9.73        8.17      6.22 o 
  -1  10   6        6.57       10.37      4.42 o 
   0  10   6       55.78       60.04      6.63 o 
   1  10   6        1.01        2.11      3.62 o 
   2  10   6      104.47       82.11      9.07 o 
   3  10   6        7.81       11.14      4.36 o 
   4  10   6       31.48       38.04      5.72 o 
   5  10   6       20.04       17.49      6.01 o 
   6  10   6        2.63        4.68      3.73 o 
  -1  11   6        1.56        3.25      5.03 o 
   0  11   6       22.37       29.91      4.13 o 
   1  11   6        6.86        6.39      3.97 o 
   2  11   6       21.10       22.13      5.33 o 
   3  11   6        0.98        4.43      4.94 o 
   4  11   6        4.62        5.36      4.78 o 
   5  11   6        1.00        5.21      5.21 o 
   1  12   6        0.96        1.90      4.50 o 
   2  12   6        0.10        0.66      4.83 o 
   3  12   6       23.69       41.48      7.67 o 
  -1  -8   7        3.19        8.55      4.56 o 
   0  -8   7        7.16        6.84      3.88 o 
   1  -8   7        5.66        2.23      5.24 o 
   2  -8   7        9.57       16.39      5.20 o 
   3  -8   7        0.27        9.14      3.51 o 
   4  -8   7        3.03        1.41      5.07 o 
  -2  -7   7        9.88       10.36      6.33 o 
  -1  -7   7       53.11       73.73      8.79 o 
   0  -7   7        0.00        2.53      5.88 o 
   1  -7   7        2.47       11.43      4.87 o 
   2  -7   7        6.96        0.65      5.35 o 
   3  -7   7        0.01        7.15      3.86 o 
   4  -7   7        0.26        1.32      4.08 o 
   5  -7   7        0.08        1.38      4.08 o 
   6  -7   7        0.44        1.53      5.35 o 
  -3  -6   7        0.04        4.26      3.46 o 
  -2  -6   7        1.74        0.70      4.09 o 
  -1  -6   7       17.71       14.37      5.68 o 
   0  -6   7        1.21        3.88      4.42 o 
   1  -6   7        0.39        0.58      4.45 o 
   2  -6   7        6.27        5.31      4.03 o 
   3  -6   7        2.88        0.56      4.16 o 
   4  -6   7        1.50        1.20      5.06 o 
   5  -6   7       32.37       37.99      6.78 o 
   6  -6   7        3.24        0.72      4.21 o 
   7  -6   7       14.17       22.63      6.86 o 
  -4  -5   7        0.49        5.14      5.14 o 
  -3  -5   7        0.87        1.99      4.38 o 
  -2  -5   7        0.59        4.96      4.13 o 
  -1  -5   7        4.82        4.77      4.70 o 
   0  -5   7       12.11        8.93      4.54 o 
   1  -5   7        0.82        1.67      4.57 o 
   2  -5   7       73.91       85.15      7.60 o 
   3  -5   7        6.87        2.19      3.67 o 
   4  -5   7        4.06        2.27      3.81 o 
   5  -5   7       36.51       32.14      4.93 o 
   6  -5   7       33.72       41.43      7.18 o 
   7  -5   7        0.85        2.98      5.02 o 
  -4  -4   7        0.01        4.64      5.11 o 
  -3  -4   7        0.20        2.44      5.01 o 
  -2  -4   7       23.97       37.47      5.71 o 
  -1  -4   7       29.52       31.16      5.19 o 
   0  -4   7       74.65       82.74      5.23 o 
   1  -4   7       74.95       61.39      3.30 o 
   2  -4   7       11.36        1.42      3.27 o 
   3  -4   7        3.90        0.00      2.96 o 
   4  -4   7       27.45       29.37      5.45 o 
   5  -4   7       29.29       30.88      6.61 o 
   6  -4   7        0.02        0.66      3.72 o 
   7  -4   7        2.74        6.29      5.78 o 
   8  -4   7       20.10       20.60      7.32 o 
  -5  -3   7        0.02        2.15      3.71 o 
  -4  -3   7       27.31       24.67      6.87 o 
  -3  -3   7       26.83       25.02      6.14 o 
  -2  -3   7        3.97        3.15      4.22 o 
  -1  -3   7        0.43        2.97      2.43 o 
   0  -3   7       13.56       10.43      3.23 o 
   1  -3   7        7.97       12.02      3.67 o 
   2  -3   7       37.54       33.71      4.80 o 
   3  -3   7        3.38        2.67      3.44 o 
   4  -3   7       10.55        3.75      3.75 o 
   5  -3   7       18.94        4.09      4.09 o 
   6  -3   7        9.81       11.10      4.31 o 
   7  -3   7        0.22        4.15      4.15 o 
   8  -3   7        6.59        7.21      5.49 o 
  -5  -2   7        4.08        5.64      4.97 o 
  -4  -2   7        7.44        9.09      4.09 o 
  -3  -2   7       13.33       15.53      5.57 o 
  -2  -2   7        7.77        6.34      4.83 o 
  -1  -2   7       10.92        8.58      3.53 o 
   0  -2   7      208.18      197.34      7.15 o 
   1  -2   7        7.40       14.95      3.61 o 
   2  -2   7        5.33        4.41      2.72 o 
   3  -2   7        0.00        2.45      3.15 o 
   4  -2   7      126.48      125.15      8.34 o 
   5  -2   7        0.58        3.38      3.82 o 
   6  -2   7        1.27        4.86      4.86 o 
   7  -2   7        1.77        2.44      4.40 o 
   8  -2   7       23.08       19.56      6.59 o 
   9  -2   7        2.54        2.21      5.82 o 
  -5  -1   7        5.62        5.52      4.58 o 
  -4  -1   7        8.14       12.36      3.97 o 
  -3  -1   7       15.82       22.33      5.18 o 
  -2  -1   7        0.85        2.72      3.51 o 
  -1  -1   7       86.46      101.91      7.47 o 
   0  -1   7       51.25       46.45      3.93 o 
   1  -1   7      576.07      544.62     15.12 o 
   2  -1   7       63.41       66.29      6.03 o 
   3  -1   7      190.87      130.58      2.80 o 
   4  -1   7        2.31        0.00      3.04 o 
   5  -1   7       72.16       77.46      7.39 o 
   6  -1   7      118.66      128.01     10.25 o 
   7  -1   7        0.14        0.56      3.52 o 
   8  -1   7        0.02        0.00      3.82 o 
   9  -1   7        0.00        2.74      3.65 o 
  -5   0   7        0.80        0.68      3.81 o 
  -4   0   7        0.13        0.59      4.62 o 
  -3   0   7        2.76        2.45      2.90 o 
  -2   0   7        3.75        1.27      3.09 o 
  -1   0   7        6.25        9.58      3.76 o 
   0   0   7        8.16        4.59      2.12 o 
   1   0   7       15.42       14.64      3.83 o 
   2   0   7        0.00        1.03      2.62 o 
   3   0   7       15.84       12.76      3.76 o 
   4   0   7        0.04        3.12      3.12 o 
   5   0   7       41.99       40.94      5.56 o 
   6   0   7      116.48      123.66      9.59 o 
   7   0   7        0.00        1.63      4.29 o 
   8   0   7       51.79       60.75      6.84 o 
   9   0   7        6.07        3.92      4.80 o 
  -5   1   7        0.14        4.11      4.45 o 
  -4   1   7        2.69        2.28      4.09 o 
  -3   1   7        2.98        0.93      3.52 o 
  -2   1   7       44.22       52.72      5.39 o 
  -1   1   7        4.00        0.00      2.78 o 
   0   1   7        1.99        5.47      2.96 o 
   1   1   7        8.35        8.64      3.17 o 
   2   1   7        0.24        5.10      2.42 o 
   3   1   7       26.15       14.68      3.38 o 
   4   1   7       69.51       57.79      5.39 o 
   5   1   7       22.18       16.77      4.29 o 
   6   1   7       48.56       43.91      6.16 o 
   7   1   7        0.09        0.00      3.69 o 
   8   1   7       42.62       26.97      6.28 o 
   9   1   7        2.47        1.22      3.53 o 
  -5   2   7       13.77       13.08      5.89 o 
  -4   2   7       18.65       22.73      5.13 o 
  -3   2   7       37.50       34.54      5.63 o 
  -2   2   7      113.19      115.30      7.73 o 
  -1   2   7        0.00        1.04      1.96 o 
   0   2   7        1.78        4.05      1.96 o 
   1   2   7        4.71        7.21      2.86 o 
   2   2   7        7.74       10.99      3.04 o 
   3   2   7        0.07        0.35      2.84 o 
   4   2   7       97.83      108.73      7.35 o 
   5   2   7        1.00        0.38      3.44 o 
   6   2   7       10.39        6.36      4.87 o 
   7   2   7       39.40       40.31      5.61 o 
   8   2   7        5.22        6.41      4.38 o 
   9   2   7        1.11        1.18      4.24 o 
  -5   3   7        1.77        6.20      3.60 o 
  -4   3   7        0.30        5.79      4.16 o 
  -3   3   7       23.11       17.25      4.81 o 
  -2   3   7       39.80       38.49      4.88 o 
  -1   3   7        2.54        3.34      2.25 o 
   0   3   7       88.43       95.09      4.60 o 
   1   3   7       69.69       46.81      2.87 o 
   2   3   7      398.65      306.05      2.96 o 
   3   3   7      156.34      143.82      7.45 o 
   4   3   7       16.32       15.35      3.52 o 
   5   3   7       35.67       31.02      4.58 o 
   6   3   7        6.84        8.35      3.44 o 
   7   3   7        5.60        7.67      3.66 o 
   8   3   7        1.70        2.58      3.33 o 
   9   3   7        0.00        1.78      4.24 o 
  -5   4   7        6.99        2.08      5.32 o 
  -4   4   7        1.35        1.18      3.01 o 
  -3   4   7        6.02        8.13      3.43 o 
  -2   4   7       11.71        9.65      3.83 o 
  -1   4   7       31.74       26.38      4.71 o 
   0   4   7       14.36       22.41      2.71 o 
   1   4   7       50.61       54.64      5.60 o 
   2   4   7       28.56       22.57      3.22 o 
   3   4   7       23.36       25.83      3.66 o 
   4   4   7        0.15        1.18      2.25 o 
   5   4   7       59.32       52.60      4.78 o 
   6   4   7       44.06       37.71      4.20 o 
   7   4   7       98.22       84.33      6.81 o 
   8   4   7        6.72        6.19      4.17 o 
   9   4   7        7.79        7.10      3.84 o 
  -5   5   7        0.27        4.53      4.53 o 
  -4   5   7        1.50        1.86      3.58 o 
  -3   5   7        3.56        2.78      3.57 o 
  -2   5   7       11.19       13.47      4.29 o 
  -1   5   7        9.77       12.54      4.16 o 
   0   5   7       12.54        8.96      2.67 o 
   1   5   7      205.84      200.98      9.52 o 
   2   5   7        0.32        4.26      3.25 o 
   3   5   7       31.26       38.48      4.88 o 
   4   5   7        0.03        0.00      2.54 o 
   5   5   7       63.96       65.64      5.67 o 
   6   5   7       62.39       68.37      6.22 o 
   7   5   7       51.78       42.81      5.40 o 
   8   5   7       10.02       10.50      4.89 o 
   9   5   7        6.09        0.00      4.19 o 
  -4   6   7        4.17        1.35      5.58 o 
  -3   6   7       23.51       22.32      5.13 o 
  -2   6   7        0.27        1.12      3.78 o 
  -1   6   7        0.16        0.99      3.48 o 
   0   6   7        8.91        5.00      3.87 o 
   1   6   7        0.21        5.82      3.25 o 
   2   6   7       30.12       26.35      4.84 o 
   3   6   7        1.78        7.36      4.13 o 
   4   6   7        0.25        0.00      2.96 o 
   5   6   7        4.14        6.59      2.96 o 
   6   6   7       36.40       22.38      4.94 o 
   7   6   7        0.05        3.89      3.89 o 
   8   6   7        0.02        2.21      3.48 o 
  -4   7   7        0.89        3.51      3.78 o 
  -3   7   7       40.70       66.39      7.99 o 
  -2   7   7       19.06       26.95      5.94 o 
  -1   7   7       19.07       16.21      5.67 o 
   0   7   7       79.88       97.45     10.01 o 
   1   7   7       44.56       38.50      5.39 o 
   2   7   7      124.33      145.17      8.79 o 
   3   7   7        0.85        1.89      4.06 o 
   4   7   7      140.09      183.88     10.20 o 
   5   7   7        6.17       10.42      4.43 o 
   6   7   7        2.24        2.41      3.01 o 
   7   7   7       13.81       17.21      5.94 o 
   8   7   7        0.04        4.13      4.74 o 
  -3   8   7        3.62        4.16      4.16 o 
  -2   8   7        1.11        9.57      3.28 o 
  -1   8   7        0.01        6.85      3.46 o 
   0   8   7        0.03        2.64      2.64 o 
   1   8   7        3.81        0.47      3.29 o 
   2   8   7       14.00       17.89      4.17 o 
   3   8   7        0.03        4.59      4.87 o 
   4   8   7      187.20      183.57     11.78 o 
   5   8   7        9.68       17.74      5.19 o 
   6   8   7       12.61        9.15      4.52 o 
   7   8   7        6.77        8.61      4.56 o 
  -3   9   7        0.00        5.76      5.76 o 
  -2   9   7        0.55        3.32      5.21 o 
  -1   9   7        3.03        2.42      4.30 o 
   0   9   7        0.24        2.41      2.64 o 
   1   9   7        9.49       15.51      3.63 o 
   2   9   7        4.93        1.49      3.77 o 
   3   9   7        7.51        2.71      4.40 o 
   4   9   7       11.21       16.09      6.07 o 
   5   9   7        0.81        4.69      3.87 o 
   6   9   7        3.37        1.21      4.28 o 
   7   9   7        9.82       18.10      6.82 o 
  -2  10   7        0.84       11.11      3.68 o 
  -1  10   7        1.66        4.40      4.40 o 
   0  10   7       15.44        7.84      5.32 o 
   1  10   7       39.97       53.46      6.78 o 
   2  10   7        7.90        5.90      4.91 o 
   3  10   7        9.89        1.19      5.63 o 
   4  10   7        0.31        0.65      3.94 o 
   5  10   7       10.59       14.65      6.19 o 
   6  10   7        2.75        3.25      5.55 o 
  -1  11   7       17.07       20.00      6.14 o 
   0  11   7        8.69       11.59      3.25 o 
   1  11   7        0.34        5.07      5.07 o 
   2  11   7        6.94        3.48      5.12 o 
   3  11   7        0.32        1.21      4.45 o 
   4  11   7        5.31       17.68      4.09 o 
   5  11   7        0.40        4.35      4.35 o 
   2  -8   8       39.33       43.49      8.24 o 
  -1  -7   8       25.83       36.20      7.64 o 
   0  -7   8       78.76       87.74      7.35 o 
   1  -7   8        0.84        5.98      5.98 o 
   2  -7   8        0.03        5.61      5.61 o 
   3  -7   8        1.29        3.64      4.64 o 
   4  -7   8        0.04        4.37      3.59 o 
   5  -7   8        2.25        3.07      6.29 o 
  -2  -6   8        2.16        8.12      4.70 o 
  -1  -6   8       55.44       64.52      8.88 o 
   0  -6   8      108.03      114.20      7.77 o 
   1  -6   8        2.70        2.07      4.59 o 
   2  -6   8        0.13        4.31      4.31 o 
   3  -6   8        0.93        4.67      4.82 o 
   4  -6   8        4.30        2.71      3.21 o 
   5  -6   8       17.40       14.24      5.84 o 
   6  -6   8        0.22        2.29      4.78 o 
  -3  -5   8        0.05        6.37      3.22 o 
  -2  -5   8        0.03        5.29      5.29 o 
  -1  -5   8       91.11       79.72      9.79 o 
   0  -5   8       43.21       42.18      5.27 o 
   1  -5   8        3.14        8.16      4.11 o 
   2  -5   8        1.81        3.64      4.51 o 
   3  -5   8        0.31        1.80      4.59 o 
   4  -5   8        0.31        0.65      3.79 o 
   5  -5   8       50.10       40.31      7.83 o 
   6  -5   8       11.53        8.63      5.58 o 
   7  -5   8        0.98        8.54      5.93 o 
  -3  -4   8       17.35       20.53      5.43 o 
  -2  -4   8       19.61        7.56      6.88 o 
  -1  -4   8      204.66      215.63     13.49 o 
   0  -4   8        0.00        0.55      5.25 o 
   1  -4   8       63.39       58.33      6.96 o 
   2  -4   8       10.69       18.28      5.32 o 
   3  -4   8       50.81       45.93      6.21 o 
   4  -4   8      143.33      144.39     10.34 o 
   5  -4   8       13.55        9.22      5.69 o 
   6  -4   8       81.90       91.85     10.72 o 
   7  -4   8        2.57        5.90      5.90 o 
  -4  -3   8        5.60        3.41      5.26 o 
  -3  -3   8        1.85        1.84      4.95 o 
  -2  -3   8        0.20        1.19      3.62 o 
  -1  -3   8        0.06        2.27      2.61 o 
   0  -3   8        0.38        2.17      2.74 o 
   1  -3   8       20.20        8.25      4.98 o 
   2  -3   8        0.83        1.48      3.41 o 
   3  -3   8        1.48        0.50      4.16 o 
   4  -3   8       30.22       30.08      5.40 o 
   5  -3   8        8.20        7.99      4.90 o 
   6  -3   8        2.06        4.38      4.08 o 
   7  -3   8        2.51        2.03      4.95 o 
   8  -3   8        4.87        7.52      6.23 o 
  -4  -2   8        3.73       13.05      4.29 o 
  -3  -2   8        4.83        4.71      4.14 o 
  -2  -2   8       13.88       28.90      4.99 o 
  -1  -2   8       13.01       15.49      3.98 o 
   0  -2   8        0.28        0.68      2.69 o 
   1  -2   8       22.96       25.34      4.59 o 
   2  -2   8        0.71        3.21      3.70 o 
   3  -2   8        6.67        4.68      3.71 o 
   4  -2   8       53.09       48.64      5.86 o 
   5  -2   8       12.28       13.34      4.38 o 
   6  -2   8       12.79       18.26      5.43 o 
   7  -2   8        5.23        1.30      4.89 o 
   8  -2   8        1.07        0.00      5.72 o 
  -4  -1   8        0.01        0.00      3.50 o 
  -3  -1   8        0.01        2.80      3.60 o 
  -2  -1   8        0.79        1.01      3.44 o 
  -1  -1   8       13.36       13.05      3.44 o 
   0  -1   8        0.73        2.49      2.49 o 
   1  -1   8        1.75        5.23      2.39 o 
   2  -1   8       29.27       25.61      4.80 o 
   3  -1   8        0.98        6.52      3.12 o 
   4  -1   8        9.35        7.38      3.51 o 
   5  -1   8       84.78       86.52      7.50 o 
   6  -1   8      261.33      277.93     14.04 o 
   7  -1   8       30.11       46.31      7.11 o 
   8  -1   8        0.83        3.95      4.89 o 
   9  -1   8       14.37        8.52      4.91 o 
  -4   0   8        0.22        4.31      4.05 o 
  -3   0   8        6.53        8.64      4.54 o 
  -2   0   8        0.00        0.00      2.92 o 
  -1   0   8        0.55        1.82      3.45 o 
   0   0   8        6.63       10.06      2.48 o 
   1   0   8        1.30        0.80      3.25 o 
   2   0   8       33.47       28.21      4.39 o 
   3   0   8        0.00        3.72      2.83 o 
   4   0   8       76.86       81.23      7.51 o 
   5   0   8      135.57      135.94      9.07 o 
   6   0   8      417.18      456.69     17.24 o 
   7   0   8       26.83       28.62      7.09 o 
   8   0   8        6.81       21.09      4.98 o 
   9   0   8       34.53       36.19      6.74 o 
  -4   1   8        4.92        7.37      3.94 o 
  -3   1   8        0.68        2.11      4.28 o 
  -2   1   8        0.70        1.86      3.35 o 
  -1   1   8      178.42      162.12      9.79 o 
   0   1   8       35.54       27.60      3.06 o 
   1   1   8       63.58       52.70      5.45 o 
   2   1   8       68.31       61.14      6.43 o 
   3   1   8       24.20       22.26      4.68 o 
   4   1   8       99.53       91.89      7.93 o 
   5   1   8     1095.34     1081.40     24.15 o 
   6   1   8       19.39       17.42      5.13 o 
   7   1   8      114.12      147.20     10.65 o 
   8   1   8        1.13        5.25      4.62 o 
   9   1   8       13.82       15.24      4.68 o 
  -4   2   8       55.69       56.16      7.67 o 
  -3   2   8      117.81      104.54      9.65 o 
  -2   2   8        0.01        3.53      3.65 o 
  -1   2   8       13.96       10.90      3.02 o 
   0   2   8       22.65       29.73      3.36 o 
   1   2   8       28.19       28.50      4.08 o 
   2   2   8       32.86       30.22      4.61 o 
   3   2   8        2.36        0.83      3.60 o 
   4   2   8        5.83        5.52      3.66 o 
   5   2   8       72.71       59.92      6.42 o 
   6   2   8       14.46       10.25      4.24 o 
   7   2   8       54.96       61.85      7.31 o 
   8   2   8        0.16        4.56      4.56 o 
   9   2   8        3.06        7.31      5.18 o 
  -4   3   8       20.19        9.82      5.16 o 
  -3   3   8        1.51        1.00      3.24 o 
  -2   3   8        0.03        0.88      2.72 o 
  -1   3   8       17.84       22.04      4.15 o 
   0   3   8        1.03        0.69      1.63 o 
   1   3   8       27.37       15.75      3.71 o 
   2   3   8        0.38        2.79      2.98 o 
   3   3   8       73.45       51.10      5.86 o 
   4   3   8       26.13       27.61      4.30 o 
   5   3   8       32.06       34.21      4.84 o 
   6   3   8       25.69       24.88      4.27 o 
   7   3   8       13.95       11.33      4.19 o 
   8   3   8        4.17        3.14      2.86 o 
   9   3   8        2.94        1.16      4.94 o 
  -4   4   8       31.52       36.38      7.01 o 
  -3   4   8        0.11        1.61      4.06 o 
  -2   4   8        0.22        3.65      2.57 o 
  -1   4   8        1.88        0.81      2.99 o 
   0   4   8        7.05        7.98      2.23 o 
   1   4   8        0.78        0.29      1.97 o 
   2   4   8        6.22        8.68      3.06 o 
   3   4   8        0.12        3.00      3.00 o 
   4   4   8       24.61       36.16      4.77 o 
   5   4   8      104.59      112.94      7.15 o 
   6   4   8        5.51       12.43      2.78 o 
   7   4   8       24.23       21.22      4.41 o 
   8   4   8        0.18        4.29      4.29 o 
   9   4   8        0.69        1.19      3.40 o 
  -4   5   8        4.79       12.32      5.28 o 
  -3   5   8        0.15        1.73      3.27 o 
  -2   5   8        2.27        0.49      3.38 o 
  -1   5   8       12.95       17.47      4.51 o 
   0   5   8        6.07        6.89      2.37 o 
   1   5   8       87.03      102.56      7.57 o 
   2   5   8        3.10        2.84      3.02 o 
   3   5   8      113.57      140.55      7.51 o 
   4   5   8       12.12        7.04      2.89 o 
   5   5   8        3.61        3.51      2.21 o 
   6   5   8        0.00        1.19      2.62 o 
   7   5   8        7.41        3.61      4.68 o 
   8   5   8       32.17       26.28      6.12 o 
  -4   6   8        0.46        3.38      5.00 o 
  -3   6   8        0.07        8.02      3.76 o 
  -2   6   8        2.30        9.77      3.94 o 
  -1   6   8        2.43        9.26      3.95 o 
   0   6   8        4.63        4.27      2.67 o 
   1   6   8       53.04       57.99      6.21 o 
   2   6   8        6.83        9.30      3.97 o 
   3   6   8       18.14       11.71      4.14 o 
   4   6   8       12.86       17.22      3.84 o 
   5   6   8       16.43        9.49      3.37 o 
   6   6   8       75.66       83.26      6.60 o 
   7   6   8       19.68       13.53      4.41 o 
   8   6   8        0.01        2.13      3.63 o 
  -3   7   8        8.54        2.01      5.79 o 
  -2   7   8       23.88       24.41      7.15 o 
  -1   7   8        0.07        4.65      3.90 o 
   0   7   8        4.20       10.20      2.97 o 
   1   7   8        0.60        1.76      3.40 o 
   2   7   8       37.55       43.42      5.48 o 
   3   7   8      132.35      109.59      9.60 o 
   4   7   8        2.76        2.77      3.54 o 
   5   7   8        1.05        1.35      3.83 o 
   6   7   8        1.55        5.51      3.58 o 
   7   7   8        3.35        0.52      3.94 o 
   8   7   8        7.51       14.05      4.39 o 
  -3   8   8        2.12        4.95      5.14 o 
  -2   8   8        2.47        5.30      5.50 o 
  -1   8   8        0.23        4.26      3.73 o 
   0   8   8        3.61       11.22      2.97 o 
   1   8   8       17.84       14.90      4.18 o 
   2   8   8       92.00       78.01      7.67 o 
   3   8   8       87.09      100.99      9.45 o 
   4   8   8        3.51        2.64      4.47 o 
   5   8   8        5.22        9.78      4.25 o 
   6   8   8        3.76        2.08      3.78 o 
   7   8   8        1.46        4.37      4.37 o 
  -2   9   8        0.20        2.09      3.97 o 
  -1   9   8        0.14        3.18      3.75 o 
   0   9   8        0.44        0.11      3.61 o 
   1   9   8       25.75       29.60      5.69 o 
   2   9   8      151.96      150.39      9.50 o 
   3   9   8       23.21       24.15      6.34 o 
   4   9   8       14.81       12.14      4.81 o 
   5   9   8        0.09        2.90      4.52 o 
   6   9   8        2.32        0.57      4.08 o 
   7   9   8       10.17       15.61      5.58 o 
  -1  10   8        0.01        1.32      3.96 o 
   0  10   8        0.03        1.11      3.09 o 
   1  10   8       22.96       12.02      5.56 o 
   2  10   8       45.22       43.68      7.16 o 
   3  10   8        5.35        3.42      4.47 o 
   4  10   8        2.41        7.36      4.49 o 
   5  10   8        0.01        0.00      3.78 o 
   6  10   8        2.59        6.32      3.99 o 
   1  11   8        5.07        2.19      4.18 o 
   2  11   8        4.99        0.57      4.13 o 
   3  11   8        2.06        1.18      4.48 o 
   4  11   8        8.23       21.77      5.33 o 
   2  -7   9        0.02        5.71      4.54 o 
   3  -7   9       22.97       20.73      7.63 o 
   0  -6   9        0.05        6.07      4.66 o 
   1  -6   9        0.03        4.59      5.63 o 
   2  -6   9        0.03        0.00      4.86 o 
   3  -6   9        0.09        0.73      5.37 o 
   4  -6   9        1.48        5.22      5.22 o 
   5  -6   9        0.57        3.05      4.34 o 
  -1  -5   9        3.88        5.84      6.54 o 
   0  -5   9        0.94        0.75      3.47 o 
   1  -5   9        2.98        2.80      5.60 o 
   2  -5   9        0.24        4.55      4.55 o 
   3  -5   9       21.10       14.97      5.93 o 
   4  -5   9       16.72       19.27      6.45 o 
   5  -5   9        0.17        2.87      5.37 o 
   6  -5   9        5.45        9.90      5.02 o 
  -2  -4   9        8.02        4.79      5.12 o 
  -1  -4   9        5.37        6.04      5.36 o 
   0  -4   9       14.73       20.79      5.61 o 
   1  -4   9       41.65       25.06      7.12 o 
   2  -4   9       53.01       53.36      8.18 o 
   3  -4   9       18.34       15.55      5.30 o 
   4  -4   9       80.01       62.94      8.14 o 
   5  -4   9       66.77       78.86      9.90 o 
   6  -4   9        2.61        3.61      5.49 o 
   7  -4   9        4.48        0.79      4.95 o 
  -3  -3   9       14.57       13.31      5.74 o 
  -2  -3   9       22.01       23.03      7.02 o 
  -1  -3   9       21.92       22.43      5.26 o 
   0  -3   9      103.28      103.47      7.18 o 
   1  -3   9        0.76        4.70      3.63 o 
   2  -3   9       30.15       27.52      5.97 o 
   3  -3   9       38.17       28.57      6.16 o 
   4  -3   9        3.43        6.45      4.53 o 
   5  -3   9        7.40        3.71      4.86 o 
   6  -3   9        2.43        5.40      5.76 o 
   7  -3   9       25.10       32.05      7.17 o 
  -3  -2   9        0.00        3.18      4.44 o 
  -2  -2   9       12.62       14.37      5.52 o 
  -1  -2   9       28.66       26.08      6.07 o 
   0  -2   9        2.41        9.15      4.48 o 
   1  -2   9        0.54        2.15      4.09 o 
   2  -2   9       13.08       15.80      4.80 o 
   3  -2   9        2.82        2.65      4.25 o 
   4  -2   9        1.27        0.00      4.63 o 
   5  -2   9        6.24        0.57      4.98 o 
   6  -2   9        3.43        5.73      4.23 o 
   7  -2   9        3.45       13.71      4.83 o 
   8  -2   9       10.91       16.85      5.64 o 
  -3  -1   9        0.94        3.03      3.86 o 
  -2  -1   9        4.70        3.40      4.38 o 
  -1  -1   9       33.35       24.97      6.08 o 
   0  -1   9       81.11       85.12      5.97 o 
   1  -1   9        0.78        3.51      3.99 o 
   2  -1   9       60.32       55.24      6.94 o 
   3  -1   9       18.68       11.89      5.14 o 
   4  -1   9       86.57       83.16      8.00 o 
   5  -1   9       12.31       13.28      5.94 o 
   6  -1   9       60.06       69.69      8.22 o 
   7  -1   9        3.15        3.91      4.18 o 
   8  -1   9       34.05       41.47      8.12 o 
  -3   0   9        0.87        0.00      4.05 o 
  -2   0   9        0.12        1.08      3.67 o 
  -1   0   9        0.38        3.10      3.54 o 
   0   0   9        7.72        1.92      6.18 o 
   1   0   9      107.44       93.87      3.54 o 
   2   0   9        8.13        3.66      3.92 o 
   3   0   9       70.02       59.70      6.52 o 
   4   0   9       10.43       11.34      4.63 o 
   5   0   9      187.57      192.04     11.84 o 
   6   0   9       56.06       63.36      8.07 o 
   7   0   9        4.22        9.14      4.60 o 
   8   0   9       65.92       64.97      8.93 o 
  -4   1   9        1.33        1.95      4.61 o 
  -3   1   9       16.91       19.85      5.15 o 
  -2   1   9        8.13        7.71      4.26 o 
  -1   1   9      107.91      108.06      9.04 o 
   0   1   9        0.35        6.71      3.07 o 
   1   1   9      293.28      242.38      4.09 o 
   2   1   9        3.88        5.72      4.04 o 
   3   1   9      329.14      332.29     13.49 o 
   4   1   9      213.77      261.28     12.83 o 
   5   1   9       22.88       27.10      6.98 o 
   6   1   9      190.57      192.38     12.15 o 
   7   1   9       12.04       12.05      4.79 o 
   8   1   9       49.22       48.76      7.24 o 
   9   1   9        9.12       13.61      5.86 o 
  -4   2   9       11.93       12.91      5.96 o 
  -3   2   9        8.83        6.66      4.72 o 
  -2   2   9       74.39       78.28      7.37 o 
  -1   2   9       49.37       56.69      6.83 o 
   0   2   9       78.52       76.36      5.30 o 
   1   2   9      244.59      214.58     11.01 o 
   2   2   9        4.35        2.57      3.34 o 
   3   2   9      607.08      646.48     18.64 o 
   4   2   9        8.84       16.18      5.01 o 
   5   2   9      261.53      291.28     13.43 o 
   6   2   9       69.90       69.74      7.66 o 
   7   2   9       79.12       72.90      8.58 o 
   8   2   9       15.16       14.88      4.90 o 
   9   2   9        2.29        6.16      4.92 o 
  -4   3   9       36.43       26.49      6.86 o 
  -3   3   9       23.57       31.43      5.94 o 
  -2   3   9       40.74       51.54      6.69 o 
  -1   3   9       41.29       49.20      5.55 o 
   0   3   9       66.43       75.09      5.58 o 
   1   3   9      157.67      162.35      9.63 o 
   2   3   9        0.00        0.45      3.01 o 
   3   3   9        3.48        8.78      3.81 o 
   4   3   9        2.88        3.67      4.06 o 
   5   3   9        0.27        0.92      2.83 o 
   6   3   9       11.90       10.81      4.44 o 
   7   3   9        2.21        6.47      3.72 o 
   8   3   9        0.03        7.56      3.07 o 
   9   3   9       11.21       20.09      5.13 o 
  -3   4   9        2.30        2.80      3.57 o 
  -2   4   9        2.88        2.40      4.04 o 
  -1   4   9        0.24        2.06      2.66 o 
   0   4   9        0.10        0.50      1.79 o 
   1   4   9       37.56       27.75      5.13 o 
   2   4   9       89.37       90.43      8.64 o 
   3   4   9        1.33        2.16      3.75 o 
   4   4   9       12.87       21.64      4.30 o 
   5   4   9       19.64       20.28      4.80 o 
   6   4   9       18.70       12.85      4.44 o 
   7   4   9        1.24        0.00      3.00 o 
   8   4   9        0.16        2.59      3.78 o 
  -3   5   9        1.16        1.19      3.00 o 
  -2   5   9        0.16        1.05      2.61 o 
  -1   5   9        0.61        6.95      2.91 o 
   0   5   9       25.26       19.28      3.50 o 
   1   5   9       11.83        0.95      4.13 o 
   2   5   9        0.40        0.74      3.10 o 
   3   5   9        1.42        2.60      2.55 o 
   4   5   9       34.72       36.17      4.85 o 
   5   5   9       12.29       12.50      3.31 o 
   6   5   9       95.50       88.56      7.09 o 
   7   5   9       37.80       30.74      5.35 o 
   8   5   9       12.21       11.73      4.46 o 
  -3   6   9        1.49        0.00      4.31 o 
  -2   6   9        0.01        4.35      4.35 o 
  -1   6   9        0.77        4.16      4.16 o 
   0   6   9        3.22        3.61      2.86 o 
   1   6   9       16.66       10.97      4.51 o 
   2   6   9       11.17       19.90      4.52 o 
   3   6   9        2.57        1.23      3.10 o 
   4   6   9       10.59        9.86      3.63 o 
   5   6   9       78.57       79.02      6.31 o 
   6   6   9        1.20        1.62      3.23 o 
   7   6   9        6.71       13.30      3.69 o 
   8   6   9        0.15        1.55      3.49 o 
  -2   7   9        1.76        3.18      4.05 o 
  -1   7   9       27.48       21.51      6.32 o 
   0   7   9        1.74        0.31      5.16 o 
   1   7   9       51.11       47.55      6.37 o 
   2   7   9       26.59       29.67      5.15 o 
   3   7   9       49.27       54.04      6.79 o 
   4   7   9       39.79       37.62      6.38 o 
   5   7   9       12.60       12.09      3.78 o 
   6   7   9       11.84        4.91      4.05 o 
   7   7   9        9.78       12.15      4.30 o 
  -2   8   9        0.37        0.00      4.71 o 
  -1   8   9        0.55        4.57      4.57 o 
   0   8   9        5.31        4.08      4.08 o 
   1   8   9        2.45        3.47      4.34 o 
   2   8   9        3.22        9.47      4.25 o 
   3   8   9       54.13       65.05      7.27 o 
   4   8   9        1.26        2.14      4.28 o 
   5   8   9        3.53        3.55      4.14 o 
   6   8   9        5.53        5.55      4.44 o 
   7   8   9        2.19        6.87      3.49 o 
  -1   9   9        0.08        0.68      3.93 o 
   0   9   9        2.49        1.52      2.98 o 
   1   9   9        0.55        4.59      3.60 o 
   2   9   9       13.00       16.78      4.60 o 
   3   9   9       40.97       46.05      6.65 o 
   4   9   9        1.26        1.74      4.15 o 
   5   9   9        0.80        2.27      3.91 o 
   6   9   9        2.40        1.10      4.54 o 
   0  10   9        0.00        1.95      4.73 o 
   1  10   9        4.91        4.17      4.77 o 
   2  10   9        9.58        4.63      3.89 o 
   3  10   9       45.49       49.32      6.42 o 
   4  10   9        0.02        1.22      4.30 o 
   5  10   9       11.79       12.96      4.92 o 
   1  -5  10        0.08        3.93      5.02 o 
   2  -5  10        1.51        6.27      6.27 o 
   3  -5  10        5.00        6.13      6.13 o 
   4  -5  10        1.81        5.26      5.26 o 
   5  -5  10        1.75        2.33      5.86 o 
  -1  -4  10       21.35       15.37      6.09 o 
   0  -4  10        0.11        2.77      3.19 o 
   1  -4  10        6.03        0.00      5.25 o 
   2  -4  10        2.42        5.63      4.33 o 
   3  -4  10       19.41       15.93      5.35 o 
   4  -4  10       66.97       53.18      7.58 o 
   5  -4  10        0.80        2.90      4.81 o 
   6  -4  10        6.82        2.27      5.44 o 
  -1  -3  10        4.51        0.65      5.60 o 
   0  -3  10        0.18        0.19      6.08 o 
   1  -3  10        3.29        4.65      5.08 o 
   2  -3  10        8.68        9.70      5.60 o 
   3  -3  10       20.84       20.47      6.75 o 
   4  -3  10        1.14        2.60      4.98 o 
   5  -3  10       24.61       24.35      6.62 o 
   6  -3  10        0.11        4.31      5.86 o 
   7  -3  10        0.76        1.54      5.38 o 
  -2  -2  10        4.73        5.79      5.13 o 
  -1  -2  10        0.57       11.48      4.14 o 
   0  -2  10        1.88        2.45      3.24 o 
   1  -2  10        0.04        3.02      3.64 o 
   2  -2  10        2.06        0.63      5.05 o 
   3  -2  10       17.63       18.37      5.25 o 
   4  -2  10       15.16       12.13      5.82 o 
   5  -2  10        0.10        3.21      4.75 o 
   6  -2  10        2.77        7.44      5.19 o 
   7  -2  10        2.27        5.07      5.63 o 
  -2  -1  10        1.60        1.82      4.10 o 
  -1  -1  10        0.41        3.55      4.36 o 
   0  -1  10        0.74        5.85      2.61 o 
   1  -1  10        0.41        0.00      3.94 o 
   2  -1  10        3.00        4.44      4.44 o 
   3  -1  10       12.02        8.88      5.69 o 
   4  -1  10        3.34        5.13      4.32 o 
   5  -1  10       26.86       21.77      6.10 o 
   6  -1  10        0.72        1.94      4.04 o 
   7  -1  10        1.80        6.35      6.35 o 
   8  -1  10        2.95        1.44      5.37 o 
  -2   0  10        1.22        1.73      4.83 o 
  -1   0  10        1.81        3.42      3.66 o 
   0   0  10        1.28        2.17      4.99 o 
   1   0  10        0.21        3.89      3.89 o 
   2   0  10        1.78        5.16      3.72 o 
   3   0  10        5.43       13.65      3.93 o 
   4   0  10       17.13        9.29      4.95 o 
   5   0  10       61.30       57.84      8.44 o 
   6   0  10        0.49        7.38      4.24 o 
   7   0  10       62.39       60.90      7.85 o 
   8   0  10        4.60        2.73      6.34 o 
  -3   1  10        2.04        1.80      3.76 o 
  -2   1  10        0.76        3.91      3.41 o 
  -1   1  10       17.27       16.78      4.62 o 
   0   1  10       26.28       20.76      3.71 o 
   1   1  10        3.21        5.53      4.28 o 
   2   1  10       98.72       78.78      8.06 o 
   3   1  10       57.56       58.81      7.10 o 
   4   1  10      437.25      423.59     16.77 o 
   5   1  10      508.57      547.74     19.15 o 
   6   1  10       10.08        9.40      5.86 o 
   7   1  10       37.20       40.30      7.17 o 
   8   1  10       13.93       16.54      5.88 o 
  -3   2  10       16.67       23.50      5.31 o 
  -2   2  10       23.22       32.03      5.86 o 
  -1   2  10       11.89       14.36      4.30 o 
   0   2  10       80.76       93.76      9.62 o 
   1   2  10        1.34        5.84      3.56 o 
   2   2  10      105.56       96.37      8.38 o 
   3   2  10       46.36       56.46      7.51 o 
   4   2  10       40.22       48.11      6.97 o 
   5   2  10        7.50        1.06      5.96 o 
   6   2  10        2.56        5.54      4.65 o 
   7   2  10       16.28       27.47      5.08 o 
   8   2  10        0.12        1.20      4.47 o 
  -3   3  10       15.34       17.38      5.11 o 
  -2   3  10        0.39        1.03      3.39 o 
  -1   3  10       16.87       19.96      4.38 o 
   0   3  10       39.39       37.80      4.02 o 
   1   3  10        6.00        3.93      4.41 o 
   2   3  10       77.70       76.66      6.82 o 
   3   3  10       25.84       27.25      5.77 o 
   4   3  10      170.10      201.76     11.85 o 
   5   3  10       28.59       29.77      5.25 o 
   6   3  10        0.31        2.58      3.76 o 
   7   3  10        0.21        2.62      3.97 o 
   8   3  10        0.44        5.02      3.73 o 
  -2   4  10        0.47        5.57      3.88 o 
  -1   4  10        2.05        1.35      3.54 o 
   0   4  10        1.72        7.68      4.46 o 
   1   4  10        0.67        8.01      2.94 o 
   2   4  10        3.49        2.43      4.19 o 
   3   4  10        1.63        6.66      3.98 o 
   4   4  10        1.21        0.48      3.64 o 
   5   4  10        4.99        8.77      3.42 o 
   6   4  10       27.90       27.13      5.92 o 
   7   4  10       12.42       14.24      4.47 o 
   8   4  10        0.15        2.64      3.93 o 
  -2   5  10        0.82        0.50      4.02 o 
  -1   5  10        1.11        2.75      3.77 o 
   0   5  10        0.58        2.67      2.06 o 
   1   5  10       10.46        8.77      3.12 o 
   2   5  10        2.21        0.50      4.17 o 
   3   5  10       43.69       44.08      5.33 o 
   4   5  10       21.93       37.76      4.38 o 
   5   5  10       38.48       46.36      5.48 o 
   6   5  10        2.37        0.42      3.10 o 
   7   5  10       16.24       23.07      4.43 o 
   8   5  10       14.00       14.71      4.63 o 
  -2   6  10        2.43        7.98      4.49 o 
  -1   6  10        0.02        5.35      2.87 o 
   0   6  10       20.03       21.16      4.04 o 
   1   6  10        7.99        5.65      5.46 o 
   2   6  10       13.62       15.74      5.28 o 
   3   6  10       23.48       20.61      4.27 o 
   4   6  10        4.75        4.34      3.30 o 
   5   6  10       74.12       59.71      5.81 o 
   6   6  10        1.39        1.64      3.28 o 
   7   6  10        0.17        1.81      3.40 o 
  -1   7  10        1.63        1.25      3.50 o 
   0   7  10        0.65        0.49      3.09 o 
   1   7  10        2.98        2.20      4.10 o 
   2   7  10       19.54       18.98      4.73 o 
   3   7  10       39.48       36.55      5.65 o 
   4   7  10        0.61        0.00      3.70 o 
   5   7  10        2.52        4.14      3.35 o 
   6   7  10       15.68       19.91      4.20 o 
   7   7  10       21.14        9.84      4.20 o 
  -1   8  10        0.00        1.99      4.16 o 
   0   8  10       18.46       24.84      4.60 o 
   1   8  10       32.24       39.67      6.74 o 
   2   8  10        9.89        9.55      5.03 o 
   3   8  10        3.02        0.00      4.58 o 
   4   8  10       14.01       13.88      4.96 o 
   5   8  10        4.84       11.77      4.35 o 
   6   8  10        7.12        5.29      4.06 o 
   0   9  10        4.09        4.41      7.78 o 
   1   9  10       42.55       47.72      6.22 o 
   2   9  10       31.09       34.80      5.75 o 
   3   9  10        5.11        5.03      4.21 o 
   4   9  10        0.04        0.57      3.57 o 
   5   9  10        0.01        0.57      3.66 o 
   3  10  10        1.51        5.02      4.45 o 
   2  -4  11        2.57        8.50      4.59 o 
   3  -4  11        5.66        8.37      6.96 o 
   4  -4  11       19.36       27.35      6.74 o 
   0  -3  11        2.57        2.97      3.49 o 
   1  -3  11        0.00        2.89      4.82 o 
   2  -3  11       11.17       10.80      6.47 o 
   3  -3  11       17.83       19.12      6.86 o 
   4  -3  11        0.79        5.71      3.64 o 
   5  -3  11        6.21        9.45      4.79 o 
   0  -2  11        0.29        1.58      4.43 o 
   1  -2  11        2.50        7.46      4.36 o 
   2  -2  11        2.79        0.00      5.44 o 
   3  -2  11        9.16       14.45      5.30 o 
   4  -2  11        3.52        4.00      4.27 o 
   5  -2  11        1.24        5.91      5.91 o 
   6  -2  11       16.58        7.95      6.53 o 
  -1  -1  11        4.97        6.32      6.32 o 
   0  -1  11        1.55        2.90      2.86 o 
   1  -1  11        0.85        5.67      4.76 o 
   2  -1  11        8.79       11.75      4.56 o 
   3  -1  11        6.42       19.71      4.38 o 
   4  -1  11        0.01        3.13      4.41 o 
   5  -1  11        9.75        5.86      6.06 o 
   6  -1  11        0.21        0.00      5.05 o 
   7  -1  11       16.51       17.97      6.40 o 
  -1   0  11        8.89        3.63      5.18 o 
   0   0  11        4.86        9.86      2.87 o 
   1   0  11        8.37       18.30      5.05 o 
   2   0  11        5.50        6.38      4.66 o 
   3   0  11       31.74       29.62      6.28 o 
   4   0  11       50.98       60.93      7.57 o 
   5   0  11       22.39       18.72      6.67 o 
   6   0  11        0.72        8.49      3.99 o 
   7   0  11        9.12       12.99      5.05 o 
  -1   1  11        1.18        6.40      3.76 o 
   0   1  11        1.70        3.17      2.65 o 
   1   1  11        1.15        6.18      3.85 o 
   2   1  11        5.51       12.57      4.19 o 
   3   1  11       20.51       21.16      5.14 o 
   4   1  11       21.25       20.21      5.61 o 
   5   1  11        9.52        4.81      6.00 o 
   6   1  11       17.85       16.30      6.43 o 
   7   1  11        6.43       14.23      4.67 o 
  -1   2  11        0.50        0.54      3.40 o 
   0   2  11        0.83        5.29      2.60 o 
   1   2  11        2.19        1.07      4.28 o 
   2   2  11        0.05        0.00      4.04 o 
   3   2  11        2.98        9.27      4.58 o 
   4   2  11        0.25        2.85      5.24 o 
   5   2  11       10.16       13.52      5.17 o 
   6   2  11        2.30        2.38      4.32 o 
   7   2  11        2.72        1.84      4.08 o 
  -1   3  11        1.60        0.50      3.33 o 
   0   3  11        3.64        3.52      2.91 o 
   1   3  11        3.16        2.70      4.52 o 
   2   3  11       16.69       17.62      5.20 o 
   3   3  11        0.78        1.62      4.31 o 
   4   3  11       11.32        3.97      5.58 o 
   5   3  11       16.13       15.24      5.47 o 
   6   3  11        9.46       12.89      4.09 o 
   7   3  11        2.30        4.51      4.89 o 
  -1   4  11        0.05        0.00      3.13 o 
   0   4  11        6.45        2.79      2.49 o 
   1   4  11       34.27       34.64      5.57 o 
   2   4  11        9.40       16.81      4.64 o 
   3   4  11       25.52       30.53      6.42 o 
   4   4  11       14.39       25.14      5.46 o 
   5   4  11        0.63        2.60      3.85 o 
   6   4  11        8.87        9.68      4.15 o 
   7   4  11        0.64        1.54      3.49 o 
  -1   5  11        5.21       10.24      3.53 o 
   0   5  11        7.08        6.96      2.44 o 
   1   5  11        3.13        3.60      3.55 o 
   2   5  11        1.72        4.51      4.51 o 
   3   5  11        1.43        3.70      4.52 o 
   4   5  11       13.29        4.18      3.72 o 
   5   5  11       43.35       60.03      6.45 o 
   6   5  11        0.42        4.07      4.07 o 
   7   5  11        4.51       11.88      3.54 o 
  -1   6  11        0.47        1.02      3.83 o 
   0   6  11        5.38        3.34      2.68 o 
   1   6  11        4.57        1.50      4.23 o 
   2   6  11        1.15        2.18      3.72 o 
   3   6  11        0.01        2.89      3.39 o 
   4   6  11       11.13       11.18      3.02 o 
   5   6  11       18.04       10.94      3.79 o 
   6   6  11        5.32        7.91      3.56 o 
   7   6  11        6.24        7.22      3.79 o 
   0   7  11        1.52        0.21      3.33 o 
   1   7  11        0.41        4.52      4.52 o 
   2   7  11        0.71        3.36      3.36 o 
   3   7  11        0.01        3.05      3.78 o 
   4   7  11        9.31       14.80      4.63 o 
   5   7  11        0.16        3.82      3.82 o 
   6   7  11        0.09        0.43      2.93 o 
   1   8  11        0.01        2.33      3.89 o 
   2   8  11       24.85       23.06      5.15 o 
   3   8  11        2.27        2.32      4.37 o 
   4   8  11        7.79        8.88      4.57 o 
   5   8  11        0.37        3.71      3.71 o 
   3   9  11        1.38        3.40      3.90 o 
   2  -2  12        8.07        5.08      6.20 o 
   3  -2  12       15.28       23.72      7.38 o 
   4  -2  12        3.05        2.89      4.85 o 
   1  -1  12        0.13        2.07      5.70 o 
   2  -1  12        9.20        4.73      5.31 o 
   3  -1  12        4.88        8.03      4.95 o 
   4  -1  12        0.45        0.65      5.03 o 
   5  -1  12        2.13        6.97      4.40 o 
   1   0  12        0.85        1.94      4.84 o 
   2   0  12        0.03        1.91      4.82 o 
   3   0  12        0.05        5.07      4.50 o 
   4   0  12       19.82       24.50      5.57 o 
   5   0  12        7.67        3.32      5.81 o 
   6   0  12       13.39       16.57      6.54 o 
   0   1  12        1.80        0.20      4.32 o 
   1   1  12        0.09        0.59      5.13 o 
   2   1  12        1.21       10.15      4.34 o 
   3   1  12       29.03       30.73      6.33 o 
   4   1  12       67.55       77.52      8.04 o 
   5   1  12        0.59        0.63      4.48 o 
   6   1  12        4.18        8.60      4.92 o 
   0   2  12        0.27        0.02      2.82 o 
   1   2  12        0.46        1.19      4.19 o 
   2   2  12        0.01        4.15      4.15 o 
   3   2  12       57.79       55.91      8.20 o 
   4   2  12       50.59       59.37      7.64 o 
   5   2  12        0.01        6.89      4.28 o 
   6   2  12        0.41        3.20      4.05 o 
   0   3  12        0.01        1.35      2.44 o 
   1   3  12        0.63        2.27      4.05 o 
   2   3  12        4.67        2.17      3.91 o 
   3   3  12       61.11       63.63      8.72 o 
   4   3  12        0.29        1.84      4.03 o 
   5   3  12        1.91        0.00      4.71 o 
   6   3  12        0.10        5.10      5.10 o 
   0   4  12        1.10        2.72      2.72 o 
   1   4  12        1.64        2.30      4.56 o 
   2   4  12        0.38        2.59      3.56 o 
   3   4  12        5.78        3.46      5.10 o 
   4   4  12        4.56       11.32      5.26 o 
   5   4  12        8.07       13.79      5.25 o 
   6   4  12        0.05        1.09      3.39 o 
   1   5  12        0.64        5.26      3.57 o 
   2   5  12       11.75        9.09      4.97 o 
   3   5  12        2.65        7.14      4.60 o 
   4   5  12       22.09       29.74      6.03 o 
   5   5  12       14.55        5.08      4.44 o 
   6   5  12        0.95        2.95      3.57 o 
   1   6  12        3.53        2.81      2.96 o 
   2   6  12        4.32        1.02      4.79 o 
   3   6  12        0.01        0.00      3.96 o 
   4   6  12        0.88        7.59      3.11 o 
   5   6  12        0.55        1.26      2.97 o 
   2   7  12        1.54        7.97      3.81 o 
   3   7  12        5.79        4.54      4.24 o 
   4   7  12       16.90       17.90      3.71 o 
   3   2  13        0.85        7.35      3.67 o 
   4   2  13       12.19       13.33      6.35 o 
   3   3  13        3.62        1.79      5.36 o 
   4   3  13        3.29        9.41      4.73 o 
   3   4  13        0.14        1.76      4.68 o 
   4   4  13       11.33       12.43      5.57 o 
                                                 
